# Supplementary material for: Bioinformatic prediction of key genes involved in pro-chondrogenic effect of fragmentated cartilage transplantation
Source: Sci Rep. 2025 Jul 1;15:21335. doi: 10.1038/s41598-025-05961-7 (PMC12216170; doi:10.1038/s41598-025-05961-7)
Supplement: Supplementary file 1 — Supplementary Material 1 [file 41598_2025_5961_MOESM1_ESM.xlsx]

## Sheet: whole RNA-seq result
st_gene_id	gene_id	gene_name	exp_CCG1	exp_CCG2	exp_CCG3	exp_CFG1	exp_CFG2	exp_CFG3	read_count_CCG1	read_count_CCG2	read_count_CCG3	read_count_CFG1	read_count_CFG2	read_count_CFG3	average_exp_CCG	average_exp_CFG	average_read_count_CCG	average_read_count_CFG
G9986_3709	100340638	fancf	0.96	1.25	1.07	0.82	1.18	0.67	64	90	77	58	69	41	1.09333	0.89	77	56
G9986_9708	100348923	ipo4	10.31	12.52	14.07	9.48	9.61	10.16	1135	1499	1676	1106	933	1038	12.3	9.75	1436.67	1025.67
G9986_8841	100347720	ncapg	1.83	0.41	0.89	1.29	1.04	1.31	208	51	109	156	104	138	1.04333	1.21333	122.667	132.667
G9986_22956	108178405	loc108178405	0.59	0.61	0.68	0.83	1.52	0.87	33	37	41	49	75	45	0.626667	1.07333	37	56.3333
G9986_9643	100348827	rft1	3.36	4.73	4.54	3.54	3.77	2.62	191	292	279	213	189	138	4.21	3.31	254	180
G9986_19848	103349859	loc103349859	0.24	0.36	0.4	0.09	0.33	0.32	5	8	9	2	6	6	0.333333	0.246667	7.33333	4.66667
G9986_10298	100349755	egflam	0.13	0.17	0.08	0.16	0.15	0.09	18	25	12	24	18	12	0.126667	0.133333	18.3333	18
G9986_4914	100342322	loc100342322	0.24	0	0.05	0.43	0.17	0.46	12.29	0	2.66	23.24	7.48	21.78	0.0966667	0.353333	4.98333	17.5
G9986_1938	100338208	fosl1	1.3	1.74	0.69	1.49	1.42	1.79	61	89	35	74	59	78	1.24333	1.56667	61.6667	70.3333
G9986_13561	100354224	morc4	7.27	4.07	6.55	5.45	6.03	5.93	1524	929	1487	1212	1115	1155	5.96333	5.80333	1313.33	1160.67
G9986_20303	103350910	loc103350910	0	0	0	0	0	0	0	0	0	0	0	0	0	0	0	0
G9986_11355	100351192	arhgap19	1.56	1.07	1.5	1.39	2.3	1.28	270	198	259.53	250	257.78	173.96	1.37667	1.65667	242.51	227.247
G9986_14067	100354928	noto	0	0.02	0	0	0.02	0	0	1	0	0	1	0	0.00666667	0.00666667	0.333333	0.333333
G9986_18172	103346492	loc103346492	0.03	0.66	0.2	0.12	0.18	0.37	1	23	7	4	5	11	0.296667	0.223333	10.3333	6.66667
G9986_12782	100353152	trmt44	3.74	4.04	3.31	1.94	3.1	1.72	171	201	164	94	125	73	3.69667	2.25333	178.667	97.3333
G9986_23298	108178941	loc108178941	0	0	0	0.01	0	0	0	0	0	1	0	0	0	0.00333333	0	0.333333
G9986_9967	100349288	ndufa6	18.33	14.97	16.17	19.27	14.29	14.7	281	250	267	313	193	207	16.49	16.0867	266	237.667
G9986_23233	108178853	loc108178853	0	0	0	0	0	0	0	0	0	0	0	0	0	0	0	0
G9986_14744	100355854	zbed8	1.34	1.1	1.3	1.47	1.36	1.36	150	133	157	173	134	141	1.24667	1.39667	146.667	149.333
G9986_17232	100359238	tmem100	2.16	1.78	1.78	1.59	3.51	1.46	98	88	89	78	147	62	1.90667	2.18667	91.6667	95.6667
G9986_20027	103350250	loc103350250	0.14	0.21	0.29	0.56	0.15	0.21	7	12	16	31	7	10	0.213333	0.306667	11.6667	16
G9986_16851	100358697	lamtor5	30.79	30.62	39.82	25.32	26.73	27.94	553	599	771	482	423	462	33.7433	26.6633	641	455.667
G9986_5395	100342989	cutc	3.15	2.35	3.86	3.13	2.82	3.03	122	99	159	126	94	107	3.12	2.99333	126.667	109
G9986_11717	100351663	greb1l	0.1	0.04	0.05	0.24	0.09	0.16	21	9	13	55	17	32	0.0633333	0.163333	14.3333	34.6667
G9986_14019	100354864	fam107a	5.39	1.29	2.23	7.45	2.58	4	395	99	174	579	165	281	2.97	4.67667	222.667	341.667
G9986_22721	108177971	epb41l4b	0.77	0.42	0.47	0.45	0.42	0.46	133	78	88	82	64	74	0.553333	0.443333	99.6667	73.3333
G9986_18200	103346542	dlec1	0.06	0.17	0.12	0	0	0.07	1	3	2	0	0	1	0.116667	0.0233333	2	0.333333
G9986_21547	108176015	pcp4	0.08	0	0	0.15	0	0	1	0	0	2	0	0	0.0266667	0.05	0.333333	0.666667
G9986_11774	100351743	lnpk	5.2	2.67	4.05	4.47	3.75	7.75	467	262	406	426	303	628	3.97333	5.32333	378.333	452.333
G9986_4069	100341143	loc100341143	0	1.01	0.32	0.08	0.47	2.71	0	73.17	22.99	5.65	27.49	167.08	0.443333	1.08667	32.0533	66.74
G9986_7929	100346498	jam3	6.68	7.03	10.94	9.61	8.08	9.44	670	688	1134	1029	713	920	8.21667	9.04333	830.667	887.333
G9986_9640	100348823	arl6ip6	6.78	6.87	7.36	6.21	5.91	6.68	566	624	665	550	435	518	7.00333	6.26667	618.333	501
G9986_11681	100351612	tacc1	16.11	9.94	10.37	21.44	13.27	18.34	3414	2318	2376	4793	2510	3608	12.14	17.6833	2702.67	3637
G9986_22749	108178025	loc108178025	4.55	4.57	6.05	4.43	4.2	4.62	161	176	231	166	131	151	5.05667	4.41667	189.333	149.333
G9986_21383	108175763	loc108175763	0.05	0	0.04	0.09	0.11	0	1	0	1	2	2	0	0.03	0.0666667	0.666667	1.33333
G9986_9535	100348688	tceal2	0.19	0.41	0.13	0.26	0.3	0.44	5.98	15.87	4.84	9.87	9.19	14.17	0.243333	0.333333	8.89667	11.0767
G9986_14319	100355284	pla2g15	9.34	12.27	12.35	7.55	7.69	8.63	996	1457	1447	842	715	864	11.32	7.95667	1300	807
G9986_8459	100347202	ntn3	0.31	0.4	0.38	0.06	0.22	0.09	14	20	19	3	9	4	0.363333	0.123333	17.6667	5.33333
G9986_6813	100344943	snapc1	4.57	4.93	5.46	6.05	5.28	6.04	179	210	231	251	182	219	4.98667	5.79	206.667	217.333
G9986_5609	100343282	c2h4orf47	0.14	0.05	0.02	0.02	0.09	0.08	7	3	1	1	4	4	0.07	0.0633333	3.66667	3
G9986_20399	103351089	loc103351089	0.01	0	0	0.01	0.01	0	1	0	0	1	1	0	0.00333333	0.00666667	0.333333	0.666667
G9986_1344	100328702	sf1	31.34	24.87	18.96	28.08	27.38	34.2	1813	1565	1186	1722	1396	1834	25.0567	29.8867	1521.33	1650.67
G9986_19645	103349404	loc103349404	0	0	0	0	0	0.02	0	0	0	0	0	1	0	0.00666667	0	0.333333
G9986_24089	BGIG9986_24089	bgig9986_24089	1.62	2.09	1.6	1.34	2.51	2.13	131	184	140	115	179	160	1.77	1.99333	151.667	151.333
G9986_15541	100356939	nol8	3.05	1.79	2.42	3.24	2.16	3.71	386	247	332	435	241	436	2.42	3.03667	321.667	370.667
G9986_8781	100347636	loc100347636	0	0	0	0.02	0	0	0	0	0	1	0	0	0	0.00666667	0	0.333333
G9986_305	100008927	cct3	24.87	24.32	28.42	27.82	22.25	29.34	1505	1601	1860	1785	1187	1646	25.87	26.47	1655.33	1539.33
G9986_5938	100343730	loc100343730	22.98	11.73	19.79	20.7	15.24	33.33	3579	1987	3333	3416	2091	4819	18.1667	23.09	2966.33	3442
G9986_17421	103345132	loc103345132	0.07	0.07	0.15	0.11	0.2	0.16	6.27	7.42	15	11.07	16.8	14.58	0.0966667	0.156667	9.56333	14.15
G9986_13381	100353981	loc100353981	24.08	23.24	24.49	24.75	24.27	22.92	1153.16	1193.24	1255.78	1263.21	1030.51	1020.71	23.9367	23.98	1200.73	1104.81
G9986_21415	108175815	loc108175815	1.49	0.84	0.91	1.54	1.21	0.72	46	26	33	46	37	22	1.08	1.15667	35	35
G9986_14455	100355465	pex14	8.46	12.69	9.25	7.04	9.33	8.17	478	780	565	422	465	428	10.1333	8.18	607.667	438.333
G9986_14349	100355326	rpl6	471.47	712.33	645.29	527.64	552.48	505.5	13109	21557	19373	15551	13538	12985	609.697	528.54	18013	14024.7
G9986_7195	100345466	cd276	26.48	33.31	25.4	21.51	20.18	16.58	1807	2473	1875	1556	1214	1049	28.3967	19.4233	2051.67	1273
G9986_15149	100356412	ddx6	31.95	17.39	27.82	40.51	26.61	36.82	6170	3652	5815	8293	4530	6606	25.72	34.6467	5212.33	6476.33
G9986_8493	100347251	trmt13	8.63	4.26	6.1	7.37	6.09	10.31	421	226	321	380	259	458	6.33	7.92333	322.667	365.667
G9986_2439	100338899	acrbp	0.33	0.27	0.2	0.26	0.58	0.46	27	24	18	23	42	35	0.266667	0.433333	23	33.3333
G9986_9580	100348748	loc100348748	0.04	0.27	0.2	0.45	0	0	1	8	6	13	0	0	0.17	0.15	5	4.33333
G9986_6080	100343921	mcm10	0.73	0.27	0.38	0.54	0.43	0.28	97	39	54	76	50	35	0.46	0.416667	63.3333	53.6667
G9986_14112	100354991	loc100354991	2.64	3.25	3.44	3.39	3.28	2.04	243	326	343	331	266	174	3.11	2.90333	304	257
G9986_359	100008986	loc100008986	0.03	0.03	0	0	0.05	0.09	1.25	1.4	0	0	1.92	3.34	0.02	0.0466667	0.883333	1.75333
G9986_7367	100345708	ramp2	16.84	19.15	24.04	14.39	16.2	9.87	394	487	606	356	333	213	20.01	13.4867	495.667	300.667
G9986_15144	100356404	wbp2nl	0.04	0	0.02	0.02	0.04	0	2	0	1	1	2	0	0.02	0.02	1	1
G9986_17812	103345859	kbtbd11	0.74	1.16	1.04	0.83	1.1	0.43	43	73	65	51	56	23	0.98	0.786667	60.3333	43.3333
G9986_7612	100346059	mgat4b	25.63	33.49	36.52	26.55	22.64	21.02	1666	2368	2567	1829	1297	1267	31.88	23.4033	2200.33	1464.33
G9986_10079	100349445	tmem255a	0.72	0.41	0.62	0.75	0.4	0.78	78	49	73	86	39	79	0.583333	0.643333	66.6667	68
G9986_13159	100353656	loc100353656	0	0	0	0	0	0	0	0	0	0	0	0	0	0	0	0
G9986_20284	103350873	loc103350873	0	0.02	0.02	0	0	0.02	0	1	1	0	0	1	0.0133333	0.00666667	0.666667	0.333333
G9986_2393	100338834	c15h4orf33	1.11	0.7	1.26	1.79	1.29	2.05	70	39	75	110	64	120	1.02333	1.71	61.3333	98
G9986_5751	100343470	nacad	0.15	0.4	0.23	0.43	1.5	0.2	25	73	41	76	220	32	0.26	0.71	46.3333	109.333
G9986_7792	100346301	nenf	13.98	13.43	15.84	14.63	14.53	16.13	284	297	347	315	260	302	14.4167	15.0967	309.333	292.333
G9986_21106	103352513	dhrs3	5.59	14.36	15.21	7.3	13.09	3.85	148.66	415.59	436.79	205.76	306.74	94.63	11.72	8.08	333.68	202.377
G9986_5796	100343532	loc100343532	0	0	0.03	0	0	0.05	0	0	1	0	0	1.59	0.01	0.0166667	0.333333	0.53
G9986_3792	100340753	dnajc15	17.05	10.58	14.71	15.4	15.18	21.76	330	223	307	316	259	388	14.1133	17.4467	286.667	321
G9986_3475	100340330	mcm9	2.18	1.34	1.9	2.21	1.63	2.57	322	254	324	357	227	350	1.80667	2.13667	300	311.333
G9986_24209	BGIG9986_24209	bgig9986_24209	377.81	376.62	267.12	293.32	449.63	413.52	8237.36	8939.49	6283.65	6778.94	8638.48	8314.77	340.517	385.49	7820.17	7910.73
G9986_19399	103348897	ccl20	0	0	0.02	0	0	0	0	0	1	0	0	0	0.00666667	0	0.333333	0
G9986_6045	100343872	loc100343872	33.39	14.07	20.36	52.79	19.65	34.45	1746.92	800.89	1151.69	2928.03	906.46	1670.49	22.6067	35.63	1233.17	1834.99
G9986_7446	100345810	unc13b	0.41	0.28	0.36	0.76	0.67	0.4	79	63	80	164	129	73	0.35	0.61	74	122
G9986_4549	100341827	clic2	2.45	0.72	0.99	2.66	1.48	2.34	132	42	58	152	70	116	1.38667	2.16	77.3333	112.667
G9986_6033	100343858	fam32a	14.69	20.78	14.76	14.6	17.06	11.88	300	370	372	371	239	273	16.7433	14.5133	347.333	294.333
G9986_15675	100357126	fbn2	6.45	5.2	7.81	7.1	9.22	4.63	2131	1868	2791	2484	2684	1422	6.48667	6.98333	2263.33	2196.67
G9986_2267	100338650	loc100338650	0	0	0	0.02	0.05	0.05	0	0	0	1	2	2	0	0.04	0	1.66667
G9986_19126	103348315	loc103348315	0	0.15	0	0.15	0.18	0.17	0	2	0	2	2	2	0.05	0.166667	0.666667	2
G9986_3485	100340340	rpp30	4.87	4.44	4.12	4.13	5.69	6.5	137	136	125	123	141	169	4.47667	5.44	132.667	144.333
G9986_3415	100340247	vamp4	5.18	4.02	4.68	5.93	5.06	6.07	204	170	197	245	173	218	4.62667	5.68667	190.333	212
G9986_887	100009573	igf2r	62.68	55.23	64.84	49.07	51.64	41.09	15572	14922	17437	12922	11310	9484	60.9167	47.2667	15977	11238.7
G9986_4689	100342015	loc100342015	1.83	2.07	1.16	1.38	1.43	1.41	133.07	163.29	91.05	106.47	91.6	95.18	1.68667	1.40667	129.137	97.75
G9986_23993	BGIG9986_23993	bgig9986_23993	3.49	3.01	2.99	2.89	1.98	2.81	66	62	61	58	33	49	3.16333	2.56	63	46.6667
G9986_13072	100353546	itgb5	16.79	20.61	24.35	21.38	19.09	14.61	1546	2064	2425	2087	1549	1248	20.5833	18.36	2011.67	1628
G9986_490	100009127	f3	0.22	0.1	0.05	0.63	0.38	0.18	12	6	3	36	18	9	0.123333	0.396667	7	21
G9986_12477	100352722	notch3	1.36	1.69	2.64	3.47	2.35	1.35	332	449	698	900	507	306	1.89667	2.39	493	571
G9986_4883	100342279	hao1	0.05	0.03	0.08	0.09	0.02	0.02	3	2	5	6	1	1	0.0533333	0.0433333	3.33333	2.66667
G9986_13955	100354765	arl14epl	0.04	0	0.02	0.06	0.02	0	2	0	1	3	1	0	0.02	0.0266667	1	1.33333
G9986_3059	100339772	loc100339772	0.03	0.03	0	0	0	0.03	1	1	0	0	0	1	0.02	0.01	0.666667	0.333333
G9986_13932	100354737	evi5l	4.89	5.98	5.55	4.19	4.47	4	538	715	660	488	433	408	5.47333	4.22	637.667	443
G9986_1402	100328781	leng8	26.88	24.25	21.2	20.22	29.34	21.79	1849	1814	1577	1474	1779	1390	24.11	23.7833	1746.67	1547.67
G9986_16996	100358910	rbmx	27.74	19.49	24.11	25.5	27.23	28.83	2174.76	1326.61	1951.87	2296.42	1815.78	2413.72	23.78	27.1867	1817.75	2175.31
G9986_14389	100355380	loc100355380	1.62	1.27	1.65	1.52	1.42	1.78	90.57	78.17	100.48	90.9	70.19	92.78	1.51333	1.57333	89.74	84.6233
G9986_7116	100345360	supv3l1	5.16	4.27	5.09	5.35	5.42	5.52	380	347	405	428	359	380	4.84	5.43	377.333	389
G9986_18322	103346818	loc103346818	0.07	0.06	0.07	0.13	0.16	0.08	1	1	1	2	2	1	0.0666667	0.123333	1	1.66667
G9986_8596	100347385	slc38a10	71.38	133.75	100	70.05	75.76	61.69	2107	4297	3188	2192	1971	1683	101.71	69.1667	3197.33	1948.67
G9986_18694	103347447	loc103347447	2.23	3.63	2.42	2.29	3.11	2.18	127	225	149	138	156	115	2.76	2.52667	167	136.333
G9986_5665	100343361	loc100343361	0	0	0	0.04	0.04	0.04	0	0	0	1	1	1	0	0.04	0	1
G9986_6212	100344091	loc100344091	0.42	0.38	0.49	0.52	0.74	0.78	34	33	43	45	53	58	0.43	0.68	36.6667	52
G9986_7535	100345943	saysd1	2.24	2.3	3.05	2.94	2.92	2.22	99	111	146	138	114	91	2.53	2.69333	118.667	114.333
G9986_7360	100345698	loc100345698	0	0	0	0.02	0	0.02	0	0	0	1	0	1	0	0.0133333	0	0.666667
G9986_16054	100357621	gucy1a2	0	0	0.03	0	0	0	0	0	2	0	0	0	0.01	0	0.666667	0
G9986_15724	100357191	caap1	2.02	1.23	1.68	1.89	1.4	2.33	184	121	166	183	112	195	1.64333	1.87333	157	163.333
G9986_11802	100351784	ptpn21	8.94	6.77	7.8	7.17	7.45	8.44	1714	1411	1618	1457	1260	1503	7.83667	7.68667	1581	1406.67
G9986_21310	108175671	loc108175671	6.09	5.69	5.5	5.44	4.33	3.68	491	499	480	465	308	275	5.76	4.48333	490	349.333
G9986_6429	100344401	tmem237	5.04	3.91	3.61	5.28	4.61	3.74	303	261	229	327	246	215	4.18667	4.54333	264.333	262.667
G9986_7030	100345247	slc1a3	0.51	0.59	0.94	0.51	1.28	0.8	61	76	121	64	134	88	0.68	0.863333	86	95.3333
G9986_3618	100340509	nphp3	4.42	2.59	3.4	4.22	4.25	5.01	763	487	635	773	647	804	3.47	4.49333	628.333	741.333
G9986_13817	100354591	tapt1	10.21	7.92	7.6	9.21	8.81	9.95	1096	925	883	1048	833	991	8.57667	9.32333	968	957.333
G9986_17367	103345020	loc103345020	0.08	0	0.02	0	0.04	0.08	6	0	2	0	3	6	0.0333333	0.04	2.66667	3
G9986_10141	100349532	tdp1	2.6	1.97	2.3	1.84	2	2.86	195	161	185	145	132	198	2.29	2.23333	180.333	158.333
G9986_939	100101575	lim2	0.08	0.11	0	0.04	0	0.04	2	3	0	1	0	1	0.0633333	0.0266667	1.66667	0.666667
G9986_14380	100355368	ptprn	0	0.01	0.01	0.07	0.12	0.01	0	1	1	8	12	1	0.00666667	0.0666667	0.666667	7
G9986_11658	100351586	dnajb6	8.94	8.24	8.67	8.59	7.56	10.59	770.58	745.57	810.97	783.01	583.59	833.33	8.61667	8.91333	775.707	733.31
G9986_8545	100347321	dhx29	6.74	4.43	5.81	5.66	4.53	6.4	946	676	882	842	560	834	5.66	5.53	834.667	745.333
G9986_11154	100350921	mul1	8.58	14.21	10.33	8.01	8.25	7.8	639	1151	832	632	542	539	11.04	8.02	874	571
G9986_8540	100347314	a2ml1	0.01	0.06	0.06	0.04	0.1	0.01	2	10	10	6	13	1	0.0433333	0.05	7.33333	6.66667
G9986_7486	100345873	btaf1	11.81	6.47	10.11	10.12	8.6	14.12	2385	1381	2169	2186	1514	2644	9.46333	10.9467	1978.33	2114.67
G9986_10816	100350495	actbl2	0	0	0	0	0	0	0	0	0	0	0	0	0	0	0	0
G9986_4864	100342247	tbl2	13.5	14.6	14.26	11.15	11.05	13.82	1706	2007	1950	1494	1231	1621	14.12	12.0067	1887.67	1448.67
G9986_527	100009165	vwf	0.08	0.22	0.12	0.1	0.1	0.06	22	64	35	29	24	16	0.14	0.0866667	40.3333	23
G9986_3012	100339714	kcnip1	0	0	0	0	0	0	0	0	0	0	0	0	0	0	0	0
G9986_7348	100345683	loc100345683	12.01	11.2	9.45	8.07	11.57	9.42	557.12	565.13	473.9	396.83	473.09	404.63	10.8867	9.68667	532.05	424.85
G9986_6907	100345074	zmym2	11.16	6.06	9.41	11.5	9.44	13.83	2670	1576	2436	2915	1991	3074	8.87667	11.59	2227.33	2660
G9986_7741	100346231	fkbp10	395.63	504.96	482.4	305.13	373.8	351.59	34324	47653	45278	28062	28589	28304	460.997	343.507	42418.3	28318.3
G9986_18374	103346910	loc103346910	1.49	3.06	2.6	1.43	1.48	2.2	27.02	60.58	50.97	27.6	23.62	36.82	2.38333	1.70333	46.19	29.3467
G9986_2486	100338967	htra2	10.71	12.1	11.04	9.59	9.73	9.09	538	674	600	515	428	420	11.2833	9.47	604	454.333
G9986_19966	103350123	loc103350123	0.25	0.23	0.18	0.38	0.74	0.22	5	5	4	8	13	4	0.22	0.446667	4.66667	8.33333
G9986_17313	100533109	akap2	3.45	3.07	3.07	4.04	3.16	3.29	719	695	691	891	580	636	3.19667	3.49667	701.667	702.333
G9986_6302	100344221	nup93	8.04	7.74	9.41	7.07	7.72	8.21	667	699	845	622	565	632	8.39667	7.66667	737	606.333
G9986_22967	108178419	loc108178419	0	0.02	0	0	0	0	0	1	0	0	0	0	0.00666667	0	0.333333	0
G9986_16078	100357657	slc50a1	16.74	17.6	18.98	13.36	15.16	19.44	416	476	509	352	332	446	17.7733	15.9867	467	376.667
G9986_4097	100341185	akirin1	7.83	5.83	6.45	8.23	6.26	7.38	200	162	178	223	141	174	6.70333	7.29	180	179.333
G9986_10588	100350176	elovl1	13.25	13.01	13.84	15.52	13.14	16.8	598	639	676	743	522	702	13.3667	15.1533	637.667	655.667
G9986_21485	108175931	loc108175931	0.15	0	0.05	0.28	0.22	0.05	3	0	1	6	4	1	0.0666667	0.183333	1.33333	3.66667
G9986_15677	100357128	esrp1	0	0	0.02	0.02	0.02	0.05	0	0	2	2	2	5	0.00666667	0.03	0.666667	3
G9986_12169	100352290	acads	10.46	13.67	12.33	10.8	9.93	8.21	619	880	789	677	518	450	12.1533	9.64667	762.667	548.333
G9986_14362	100355346	rrp8	5.16	5.35	5.22	4.79	5.24	4.91	321	362	351	316	287	283	5.24333	4.98	344.667	295.333
G9986_18629	103347355	loc103347355	6.43	6.12	4.78	4.59	4.87	3.78	111	115	89	84	74	60	5.77667	4.41333	105	72.6667
G9986_24040	BGIG9986_24040	bgig9986_24040	0.68	0.61	0.51	0.8	0.84	0.44	32	31	26	40	35	19	0.6	0.693333	29.6667	31.3333
G9986_8034	100346633	loc100346633	0.01	0	0.06	0.02	0	0.01	1	0	6	2	0	1	0.0233333	0.01	2.33333	1
G9986_1907	100338169	cog2	7.15	6.1	8.13	6.67	6.8	7.95	639	593	786	632	536	659	7.12667	7.14	672.667	609
G9986_13184	100353688	kmt2c	14.11	10	11.3	11.55	12.35	15.91	6420.63	4951.82	5794.56	5701.99	4878.43	7019.51	11.8033	13.27	5722.34	5866.64
G9986_17265	100359286	ephb4	10.53	13.55	11.86	10.87	11.18	11.88	1170	1638	1426	1281	1095	1226	11.98	11.31	1411.33	1200.67
G9986_19408	103348917	fzd7	27.96	40.1	26.41	26.07	29.35	29.47	1950.27	3043.53	1992.78	1927.7	1804.9	1906.62	31.49	28.2967	2328.86	1879.74
G9986_1368	100328731	eif4enif1	8.21	8.11	7.18	6.57	8.15	8.36	824	882	798	705	718	783	7.83333	7.69333	834.667	735.333
G9986_18222	103346579	loc103346579	0.01	0.01	0.05	0.02	0.01	0.03	1	1	4	2	1	2	0.0233333	0.02	2	1.66667
G9986_8253	100346925	zik1	1.85	1.41	1.46	1.77	1.96	2.44	205	169	175	207	191	250	1.57333	2.05667	183	216
G9986_4375	100341569	alg5	21.18	10.18	18	18.49	15.42	19.27	723	378	663	669	464	607	16.4533	17.7267	588	580
G9986_198	100008814	arg1	0.11	0.17	0.05	0.1	0.09	0	5	7	2	4	3	0	0.11	0.0633333	4.66667	2.33333
G9986_15058	100356286	tat	0	0.01	0	0	0	0	0	1	0	0	0	0	0.00333333	0	0.333333	0
G9986_19188	103348439	loc103348439	0.12	0.07	0.07	0.07	0.14	0.13	5	3	3	3	5	5	0.0866667	0.113333	3.66667	4.33333
G9986_9110	100348091	loc100348091	3.42	3.97	3.51	3.45	2.25	3.26	159	200	176	170	92	140	3.63333	2.98667	178.333	134
G9986_14303	100355265	sptbn2	0.48	0.69	0.67	0.39	0.84	0.27	134	208	204	116	206	69	0.613333	0.5	182	130.333
G9986_259	100008877	kcnb2	0.02	0	0	0.02	0.03	0.05	2	0	0	2	3	5	0.00666667	0.0333333	0.666667	3.33333
G9986_14911	100356081	il33	0.03	0.03	0.03	0.06	0.1	0	1	1	1	2	3	0	0.03	0.0533333	1	1.66667
G9986_23258	108178884	loc108178884	1.74	2.38	2.23	1.76	2.15	2.64	57	85	79	61	62	80	2.11667	2.18333	73.6667	67.6667
G9986_10139	100349530	sp6	0.02	0.06	0.06	0.11	0.05	0.13	1	3	3	6	2	6	0.0466667	0.0966667	2.33333	4.66667
G9986_6348	100344281	zfand5	29.08	16.36	23.54	30.74	23.09	43.54	1999	1223	1750	2240	1399	2775	22.9933	32.4567	1657.33	2138
G9986_22999	108178473	loc108178473	0.67	0.29	0.58	0.63	0.71	0.78	15	7	14	15	14	16	0.513333	0.706667	12	15
G9986_12993	100353437	agbl4	0	0	0	0.01	0	0	0	0	0	1	0	0	0	0.00333333	0	0.333333
G9986_4327	100341502	uvssa	14.62	19.32	16.55	10.96	11.74	15.62	541	778	662	430	383	535	16.83	12.7733	660.333	449.333
G9986_11939	100351979	map11	1.67	1.42	1.07	1.19	1.2	1.04	128	118	89	96	82	74	1.38667	1.14333	111.667	84
G9986_14174	100355082	loc100355082	0.71	0.17	0.11	0.73	0	0.2	11.49	2.99	1.85	12.64	0	3	0.33	0.31	5.44333	5.21333
G9986_14857	100356012	loc100356012	0.26	0.09	0.45	0.98	1	0.68	27	10	51	108	92	66	0.266667	0.886667	29.3333	88.6667
G9986_4665	100341981	ppp6c	8.98	4.39	7.71	8.6	7.2	11.17	1131	604	1052	1147	803	1303	7.02667	8.99	929	1084.33
G9986_5891	100343670	cd34	5.82	12.01	9.87	1.7	5.55	3.64	454	1018	834	140	380	264	9.23333	3.63	768.667	261.333
G9986_9497	100348637	enpp2	98.28	59.66	103.8	107.33	52.83	99.64	9766	6403	11109	11350	4624	9195	87.2467	86.6	9092.67	8389.67
G9986_16611	100358388	cd40lg	0	0	0	0	0	0	0	0	0	0	0	0	0	0	0	0
G9986_6870	100345024	itm2a	340.94	205.5	303.37	300.84	212.68	280.46	11039	7241	10610	10325	6069	8397	283.27	264.66	9630	8263.67
G9986_12180	100352303	agbl1	0.16	0.55	0.45	0.08	0.41	0.28	27	99	81	15	61	43	0.386667	0.256667	69	39.6667
G9986_1282	100328613	loc100328613	4.73	7.33	2.61	7.29	2.48	4.73	340.23	575	203	556	157.11	316	4.89	4.83333	372.743	343.037
G9986_21992	108176667	loc108176667	0.46	0	0.06	0.25	0	0.14	7	0	1	4	0	2	0.173333	0.13	2.66667	2
G9986_15938	100357469	tatdn1	2.81	2.88	2.99	4.05	2.54	4.01	89	90	99	136	71	116	2.89333	3.53333	92.6667	107.667
G9986_6753	100344860	brwd3	5.75	3.15	4.36	5.42	4.44	6.06	861	512	706	860	586	842	4.42	5.30667	693	762.667
G9986_2972	100339654	tiprl	17.34	10.1	15.35	17.47	12.88	19.84	1442	914	1381	1540	944	1531	14.2633	16.73	1245.67	1338.33
G9986_18813	103347617	loc103347617	0	0	0	0	0.16	0	0	0	0	0	1.08	0	0	0.0533333	0	0.36
G9986_3822	100340796	idh2	67.87	68.6	77.65	48.27	55.99	59.55	3329	3661	4118	2510	2421	2706	71.3733	54.6033	3702.67	2545.67
G9986_13441	100354066	rab35	13.07	12.22	12.42	11.9	9.65	12.93	770	783	791	743	501	706	12.57	11.4933	781.333	650
G9986_15805	100357295	rnf103	10.5	9.64	10.53	12.31	10.02	12.72	909	908	987	1130	765	1022	10.2233	11.6833	934.667	972.333
G9986_14219	100355147	sfrp5	0.85	0.46	0.54	0.48	0.92	0.74	120	70	82	71	114	97	0.616667	0.713333	90.6667	94
G9986_16571	100358333	loc100358333	0.88	1.86	2.08	0.72	3.63	0.73	44	98	111	38	157	33	1.60667	1.69333	84.3333	76
G9986_21272	108175595	loc108175595	0.24	0.13	0.19	0.15	0.11	0.22	12	7	10	8	5	10	0.186667	0.16	9.66667	7.66667
G9986_22912	108178282	loc108178282	0.63	0.49	0.46	0.56	0.43	0.68	20	17	16	19	12	20	0.526667	0.556667	17.6667	17
G9986_14809	100355942	tmem243	5.8	5.03	5.46	4.06	4.41	6.79	194	183	197	144	130	210	5.43	5.08667	191.333	161.333
G9986_16233	100357878	loc100357878	0.03	0.06	0.03	0.06	0.04	0	2	4	2	4	2	0	0.04	0.0333333	2.66667	2
G9986_16946	100358828	axl	8.22	14.83	11.88	11.15	11.77	6.93	1162	2279	1817	1670	1466	909	11.6433	9.95	1752.67	1348.33
G9986_9409	100348505	st8sia6	0	0.02	0.02	0.08	0	0.07	0	1	1	4	0	3	0.0133333	0.05	0.666667	2.33333
G9986_9296	100348343	pdk2	3.09	4.94	4.05	4.57	5.63	3.74	188	327	267	295	302	211	4.02667	4.64667	260.667	269.333
G9986_10027	100349373	pih1d2	0.08	0.04	0.13	0.13	0.14	0.12	6	3	10	10	9	8	0.0833333	0.13	6.33333	9
G9986_7641	100346096	loc100346096	0	0.1	0	0	0.15	0.48	0	1.19	0	0	1.44	4.71	0.0333333	0.21	0.396667	2.05
G9986_8918	100347822	ttc39c	0.55	0.35	0.33	0.37	0.34	0.41	53	37	35	38	29	37	0.41	0.373333	41.6667	34.6667
G9986_18943	103347945	loc103347945	0	0	0.1	0	0	0.12	0	0	1	0	0	1	0.0333333	0.04	0.333333	0.333333
G9986_12806	100353186	zbtb48	4.34	6.73	4.65	3.53	5.21	4.64	300	506	348	258	317	298	5.24	4.46	384.667	291
G9986_15874	100357388	pign	6.38	3.32	6.83	6.51	5.77	6.77	725	409	835	779	576	717	5.51	6.35	656.333	690.667
G9986_8156	100346788	prrt2	3.41	4.7	3.72	3.32	4.35	3.49	130	195	153	134	146	123	3.94333	3.72	159.333	134.333
G9986_1798	100338026	top3a	10.97	10.44	9.47	9.79	8.48	10.1	1227	1271	1147	1161	836	1049	10.2933	9.45667	1215	1015.33
G9986_21978	108176652	loc108176652	0.09	0	0	0	0	0	1	0	0	0	0	0	0.03	0	0.333333	0
G9986_11517	100351399	loc100351399	0	0	0.05	0	0	0	0	0	3.65	0	0	0	0.0166667	0	1.21667	0
G9986_10407	100349910	slc9a5	1.58	1.56	1.49	1.22	1.83	1.86	171	195	174	138	178	175	1.54333	1.63667	180	163.667
G9986_19304	103348667	rnf148	0	0	0.03	0.07	0	0.08	0	0	1	2	0	2	0.01	0.05	0.333333	1.33333
G9986_19211	103348483	loc103348483	0.03	0	0	0.03	0	0	1	0	0	1	0	0	0.01	0.01	0.333333	0.333333
G9986_22871	108178223	loc108178223	0	0	0.11	0	0	0	0	0	2	0	0	0	0.0366667	0	0.666667	0
G9986_16362	100358053	ankrd31	0.22	0.06	0.15	0.28	0.22	0.19	40	12	30	55	35	33	0.143333	0.23	27.3333	41
G9986_9117	100348105	prelid3b	11.46	8.35	10.52	11.54	8.75	11.6	342	271	339	365	230	320	10.11	10.63	317.333	305
G9986_22309	108177151	loc108177151	0	0.01	0	0	0	0	0	1	0	0	0	0	0.00333333	0	0.333333	0
G9986_6169	100344033	loc100344033	0	0.03	0.03	0	0.03	0.03	0	1	1	0	0.85	1	0.02	0.02	0.666667	0.616667
G9986_14834	100355982	sun3	60.53	86.74	54.26	31.61	77.1	44.11	493.86	761.26	467.61	271.82	546.42	328.13	67.1767	50.94	574.243	382.123
G9986_16777	100358602	cebpa	11.63	12.18	7.18	8.89	6.71	7.49	916	1043	612	742	466	547	10.33	7.69667	857	585
G9986_9650	100348838	c13h1orf43	25.31	28.12	26.6	21.08	24.34	25.12	977	1181	1110	861	829	897	26.6767	23.5133	1089.33	862.333
G9986_16162	100357781	pomt1	5.61	6.84	6.95	4.6	6.7	6.03	398	528	533	346	419	397	6.46667	5.77667	486.333	387.333
G9986_13802	100354570	agpat5	8.68	7.02	9.99	8.94	8.41	11.02	868	764	1081	948	742	1023	8.56333	9.45667	904.333	904.333
G9986_9740	100348963	arhgap42	1.35	0.77	0.71	2.33	1.72	4.07	259	161	147	473	292	724	0.943333	2.70667	189	496.333
G9986_10581	100350167	kcnq5	4.98	3.28	5.24	5.06	4.95	5.39	989	709	1126	1066	866	995	4.5	5.13333	941.333	975.667
G9986_22287	108177124	loc108177124	0.43	0.6	0.82	0.03	0.56	0.41	12	16	24	1	13	10	0.616667	0.333333	17.3333	8
G9986_17451	103345199	znf768	15.22	19.33	17.86	12.54	14.25	14.72	560	774	710	489	462	501	17.47	13.8367	681.333	484
G9986_12620	100352923	fhod3	0.26	0.14	0.24	0.21	0.08	0.18	40	25	41	35	11	25	0.213333	0.156667	35.3333	23.6667
G9986_21971	108176644	loc108176644	0.67	0.35	0.55	0.79	0.67	0.86	52	30	46	65	46	62	0.523333	0.773333	42.6667	57.6667
G9986_12625	100352929	fam184a	0.32	0.15	0.14	0.38	0.17	0.26	40	20	19	51	19	30	0.203333	0.27	26.3333	33.3333
G9986_1057	100301549	hoxd13	0	0	0.03	0.02	0	0	0	0	2	1	0	0	0.01	0.00666667	0.666667	0.333333
G9986_610	100009259	loc100009259	0.07	0.52	0.26	1.2	0.93	0.33	1	8.02	4	18.06	11.58	4.35	0.283333	0.82	4.34	11.33
G9986_4444	100341658	psmc4	22.17	26.95	22.69	19.05	17.38	23.16	906	1198	1002	825	626	876	23.9367	19.8633	1035.33	775.667
G9986_3210	100339968	afap1l1	0.1	0.13	0.06	0.13	0.06	0.16	14	19	9	18	7	20	0.0966667	0.116667	14	15
G9986_6789	100344911	socs6	5.99	3.62	4.23	6.7	3.72	6.14	1111	730	849	1319	609	1059	4.61333	5.52	896.667	995.667
G9986_9468	100348593	unc119	22.11	25.3	29.05	28.31	23.5	23.55	635	791	901	862	595	625	25.4867	25.12	775.667	694
G9986_24185	BGIG9986_24185	bgig9986_24185	8.69	11.04	8.55	10.66	12.15	8.01	1404.31	1885.97	1439.07	1907.57	1669	1187.64	9.42667	10.2733	1576.45	1588.07
G9986_14781	100355901	nfam1	0.04	0.16	0.04	0.05	0.08	0.02	8	33	9	11	14	4	0.08	0.05	16.6667	9.66667
G9986_13557	100354219	abca8	0.06	0.06	0.11	0.34	0.28	0.13	12	13	23	69	47	24	0.0766667	0.25	16	46.6667
G9986_12053	100352135	pacsin3	22.25	27.23	26.49	19.66	18.99	18.13	1424	1902	1838	1324	1077	1074	25.3233	18.9267	1721.33	1158.33
G9986_12358	100352556	stx2	13.7	9.84	12.64	13.14	9.79	14.97	1251	977	1249	1272	788	1268	12.06	12.6333	1159	1109.33
G9986_22197	108176998	loc108176998	0	0	0	0.06	0	0	0	0	0	1	0	0	0	0.02	0	0.333333
G9986_14012	100354854	dtd1	5.89	7.87	7.89	7.05	6.26	5.86	238	346	344	302	223	219	7.21667	6.39	309.333	248
G9986_22018	108176701	loc108176701	0.09	0.06	0.02	0.15	0.11	0.18	4	3	1	7	4	7	0.0566667	0.146667	2.66667	6
G9986_12454	100352693	kif5b	14.72	7.49	12.43	14.52	8.88	15.18	2406	1331.83	2197.74	2516	1278.6	2303.43	11.5467	12.86	1978.52	2032.68
G9986_6457	100344439	loc100344439	0.89	0.34	0.6	0.42	0.19	0.31	12.45	5.21	9.04	6.18	2.29	4	0.61	0.306667	8.9	4.15667
G9986_11170	100350943	cabp1	0.3	0.25	0.18	0.18	0.13	0.23	21	16	11	11	15	20	0.243333	0.18	16	15.3333
G9986_17583	103345432	loc103345432	0	0	0.03	0	0	0	0	0	1	0	0	0	0.01	0	0.333333	0
G9986_4347	100341526	manf	59.89	53.1	60.36	51.51	47.41	61.54	1766	1704	1922	1610	1232	1677	57.7833	53.4867	1797.33	1506.33
G9986_21742	108176304	loc108176304	0	0	0	0	0	0	0	0	0	0	0	0	0	0	0	0
G9986_8891	100347790	lrrc18	0	0.02	0	0	0	0	0	1	0	0	0	0	0.00666667	0	0.333333	0
G9986_18607	103347321	mrpl21	0.51	1.03	0.86	0.58	0.58	0.34	5	11	9	6	5	3	0.8	0.5	8.33333	4.66667
G9986_658	100009314	pros1	17.1	10.86	16.41	14.71	17.15	17.62	1338	924	1389	1220	1183	1279	14.79	16.4933	1217	1227.33
G9986_12344	100352540	amer1	3.36	2.89	3.09	2.86	2.62	3.18	894	837	891	806	615	786	3.11333	2.88667	874	735.667
G9986_4544	100341816	plbd2	48.5	48.6	44.15	49.35	43.89	39.37	3482	3796	3429	3756	2778	2622	47.0833	44.2033	3569	3052
G9986_9049	100348004	gtpbp8	1.43	0.98	1	1.33	1.56	1.28	50	35	36	49	48	40	1.13667	1.39	40.3333	45.6667
G9986_5583	100343244	coil	3.18	2.07	2.55	2.81	3.07	3.74	265	188	230	249	226	290	2.6	3.20667	227.667	255
G9986_11972	100352033	dhx40	24.65	20.45	29.15	23.77	24.5	27.69	2729	2463	3492	2790	2391	2846	24.75	25.32	2894.67	2675.67
G9986_2743	100339329	rpl34	52.6	77.34	10.66	65.25	73.04	76.18	659.42	1056.35	143.85	867.01	806.48	875.37	46.8667	71.49	619.873	849.62
G9986_2571	100339093	eif2s1	12.13	8.81	9.71	12.17	9.9	12.48	663	524	574	705	477	632	10.2167	11.5167	587	604.667
G9986_20528	103351365	loc103351365	0	0	0.03	0	0	0	0	0	1	0	0	0	0.01	0	0.333333	0
G9986_10621	100350226	atg13	22	30.76	25.77	18.3	19.84	20.95	2975	4531	3779	2628	2372	2628	26.1767	19.6967	3761.67	2542.67
G9986_15637	100357075	serinc1	30.67	19.38	29.09	38.5	31.22	39.06	2858	1964	2933	3810	2564	3378	26.38	36.26	2585	3250.67
G9986_6679	100344761	rgs6	0.02	0.02	0	0.03	0	0	1	1	0	2	0	0	0.0133333	0.01	0.666667	0.666667
G9986_2679	100339243	tulp4	5.5	6.39	5.38	5.01	5.29	5.82	1298	1637	1379	1258	1091	1275	5.75667	5.37333	1438	1208
G9986_13055	100353522	znf425	2.73	2.78	2.5	2.56	2	3.07	288	319	285	286	186	300	2.67	2.54333	297.333	257.333
G9986_9432	100348538	mypop	1.85	2.85	1.83	2.42	2.22	2.02	87	146	93	121	92	88	2.17667	2.22	108.667	100.333
G9986_22750	108178030	xpa	0.93	0.63	0.69	1.02	0.97	1.63	61	45	49	71	56	99	0.75	1.20667	51.6667	75.3333
G9986_16208	100357845	loc100357845	2.03	1.88	3.22	3.5	3.88	2.96	147	148	252	269	248	199	2.37667	3.44667	182.333	238.667
G9986_12644	100352966	fen1	2.76	2.67	2.17	2.14	2.14	2.21	180	190	153	148	123	134	2.53333	2.16333	174.333	135
G9986_7942	100346513	c1h11orf49	2.05	2.41	2.62	2.21	1.67	1.88	100	128	138	114	72	85	2.36	1.92	122	90.3333
G9986_10745	100350398	shisa9	0	0	0	0	0.02	0.05	0	0	0	0	1	2.92	0	0.0233333	0	1.30667
G9986_13240	100353779	yae1	5.87	3.26	5.47	6.54	5.19	8.11	177	107	178	209	138	226	4.86667	6.61333	154	191
G9986_7028	100345245	snx13	12.06	5.72	9.85	13.08	8.88	13.58	2442	1260	2160	2807	1586	2555	9.21	11.8467	1954	2316
G9986_7670	100346134	vcpkmt	0.98	1.07	1.28	0.91	0.95	1.27	61	72	86	60	52	73	1.11	1.04333	73	61.6667
G9986_11597	100351506	mdc1	10.4	7.78	8.5	9.68	9.93	11.3	1511	1230	1336	1491	1272	1525	8.89333	10.3033	1359	1429.33
G9986_9138	100348134	znf341	1.4	1.76	1.17	1.09	1.22	1.42	138	189	125	114	106	130	1.44333	1.24333	150.667	116.667
G9986_17272	100359295	loc100359295	1.07	0.76	0.72	1.27	1.51	1.33	143.01	110.01	103.94	179.03	178.76	163.03	0.85	1.37	118.987	173.607
G9986_4449	100341664	clpb	10.59	12.69	15.67	8.41	9.39	9.79	1155	1506	1849	973	903	991	12.9833	9.19667	1503.33	955.667
G9986_2221	100338582	eva1c	0.14	0.58	0.35	0.47	0.62	0.16	11	51	30	40	44	12	0.356667	0.416667	30.6667	32
G9986_6097	100343944	tomm5	23.7	16.33	27.33	22.45	20.65	27.39	504	378	627	506	387	537	22.4533	23.4967	503	476.667
G9986_2481	100338959	ttll1	3.85	5	5.59	4.74	5.44	3.55	221	312	347	288	275	189	4.81333	4.57667	293.333	250.667
G9986_5679	100343382	slc6a7	0.04	0.1	0	0.01	0.04	0.04	4	12	0	1	4	4	0.0466667	0.03	5.33333	3
G9986_4809	100342176	hepacam	0	0.01	0	0.01	0.01	0	0	1	0	1	1	0	0.00333333	0.00666667	0.333333	0.666667
G9986_1973	100338250	cmtm7	39.21	53.26	39.76	35.72	45.82	36.6	1074	1588	1176	1037	1106	926	44.0767	39.38	1279.33	1023
G9986_3349	100340156	c12h6orf222	0	0	0.01	0.02	0.01	0	0	0	1	2	1	0	0.00333333	0.01	0.333333	1
G9986_20940	103352191	loc103352191	0.05	0.06	0.04	0.07	0.12	0.04	9	11	7	13	18	7	0.05	0.0766667	9	12.6667
G9986_15078	100356314	cops2	33.57	15.18	27.92	35.73	20.28	42.57	2066	1016	1858	2330	1101	2429	25.5567	32.86	1646.67	1953.33
G9986_2059	100338359	bdkrb2	0.43	0.4	0.52	1.08	0.7	0.66	53	50	64	131	69	71	0.45	0.813333	55.6667	90.3333
G9986_7371	100345715	rps7	519.23	501.41	561.85	625.11	506.18	509.2	11024	11590	12869	14068	9470	9968	527.497	546.83	11827.7	11168.7
G9986_18459	103347064	sft2d1	4.11	2.82	5.59	4.34	4.66	3.45	75	56	110	84	75	58	4.17333	4.15	80.3333	72.3333
G9986_22047	108176740	loc108176740	0.45	0.91	0.28	0.65	0.41	0.16	15	33	10	23	12	5	0.546667	0.406667	19.3333	13.3333
G9986_13883	100354678	pah	0.03	0.01	0	0.01	0	0.05	2	1	0	1	0	3	0.0133333	0.02	1	1.33333
G9986_6051	100343881	loc100343881	0	0	0	0.02	0	0.02	0	0	0	1	0	1	0	0.0133333	0	0.666667
G9986_20650	103351597	milr1	0.07	0.06	0.06	0.03	0.04	0.04	2	2	2	1	1	1	0.0633333	0.0366667	2	1
G9986_5622	100343301	tmem140	0.37	0.25	0.22	0.41	0.32	0.12	18	14	11	21	14	5	0.28	0.283333	14.3333	13.3333
G9986_6070	100343907	ccdc167	10.96	10.98	9.83	12.21	8.72	9	458	503	435	471	315	334	10.59	9.97667	465.333	373.333
G9986_22305	108177147	loc108177147	1.98	1.82	1.36	1.24	1.55	0.72	39	39	29	26	27	13	1.72	1.17	35.6667	22
G9986_21535	108176002	rnf114	21.83	26.63	23.29	21.31	19.92	22.69	1479	1963	1707	1531	1190	1426	23.9167	21.3067	1716.33	1382.33
G9986_15432	100356793	supt5h	15.98	17.43	17.6	17.07	18.36	15.34	1782	2114	2124	2019	1806	1588	17.0033	16.9233	2006.67	1804.33
G9986_13291	100353853	btnl3	0	0	0	0.02	0	0.02	0	0	0	1	0	1	0	0.0133333	0	0.666667
G9986_16760	100358581	loc100358581	0	0.06	0.07	0	0	0.15	0	2	2	0	0	4	0.0433333	0.05	1.33333	1.33333
G9986_15709	100357170	stxbp1	5.9	3.69	4.35	8.26	5.29	6.12	643	438	513	955	509	620	4.64667	6.55667	531.333	694.667
G9986_2091	100338399	plxnd1	10.62	11.35	11.09	11.12	10.2	8.18	1758	2045	1988	1952	1489	1258	11.02	9.83333	1930.33	1566.33
G9986_18346	103346850	loc103346850	3.15	4.27	3.08	2.59	2.77	2.74	71	105	75	62	55	57	3.5	2.7	83.6667	58
G9986_10717	100350354	tro	3.52	4	4.63	3.24	4.89	3.36	559	691	796	545	685	496	4.05	3.83	682	575.333
G9986_12551	100352830	rbms2	16.38	19.92	15.63	13.93	16.61	14.26	1527	2013	1575	1375	1365	1234	17.31	14.9333	1705	1324.67
G9986_16247	100357898	pdlim7	18	16.17	17.18	16.91	18.11	16.06	970	948	1001	966	860	802	17.1167	17.0267	973	876
G9986_9970	100349291	nipsnap2	16.29	12.92	14.77	15.01	12.83	19.18	1018	878	998	994	707	1111	14.66	15.6733	964.667	937.333
G9986_22172	108176921	loc108176921	0.54	0.22	0	0.2	0.16	0.14	31.17	14.13	0	12.02	8.27	7.32	0.253333	0.166667	15.1	9.20333
G9986_7922	100346489	syne2	0.83	0.75	0.53	0.72	0.94	0.63	512	393	361	502	493	364	0.703333	0.763333	422	453
G9986_7444	100345808	hcar1	0.12	0.02	0.01	0.16	0.14	0.4	14	3	1	19	14	42	0.05	0.233333	6	25
G9986_13053	100353520	ccp110	1.84	1.27	1.62	1.61	1.54	1.84	294	219	279	269	216	272	1.57667	1.66333	264	252.333
G9986_12494	100352745	loc100352745	2.85	2.73	3.26	2.8	3.22	3.04	286.59	298.86	355.45	298.93	286.06	284.51	2.94667	3.02	313.633	289.833
G9986_15363	100356698	ccer1	0.02	0	0	0	0	0	1	0	0	0	0	0	0.00666667	0	0.333333	0
G9986_11364	100351204	tex45	0.02	0.02	0.02	0.02	0	0.07	1	1	1	1	0	4	0.02	0.03	1	1.66667
G9986_6599	100344651	spats2l	33.72	20.12	25.93	24.19	21.83	26.51	2321	1481	1918	1782	1329	1696	26.59	24.1767	1906.67	1602.33
G9986_21581	108176054	loc108176054	0.17	0.23	0.34	0.05	0.42	0.05	10	15	22	3	22	3	0.246667	0.173333	15.6667	9.33333
G9986_11072	100350815	txnl4b	5.27	4.41	5.23	6.81	5.95	5.98	195	177	209	267	194	205	4.97	6.24667	193.667	222
G9986_11688	100351624	dmrta1	0.07	0	0.15	0.13	0.12	0	4	0	9	8	6	0	0.0733333	0.0833333	4.33333	4.66667
G9986_14194	100355113	ttc1	8.27	5.92	7.58	8.3	6.47	9.38	358	279	355	381	247	376	7.25667	8.05	330.667	334.667
G9986_12796	100353173	e2f3	4.02	2.63	3.12	3.42	3.04	3.22	560	399	470	505	374	416	3.25667	3.22667	476.333	431.667
G9986_5096	100342576	dlx4	0.15	0.21	0.36	0.59	0.99	0.26	9	14	25	39	53	15	0.24	0.613333	16	35.6667
G9986_9337	100348400	clul1	0.02	0	0	0	0	0	1	0	0	0	0	0	0.00666667	0	0.333333	0
G9986_4150	100341259	sez6l2	0.04	0.1	0.01	0.11	0.21	0.05	5	14	2	16	25	6	0.05	0.123333	7	15.6667
G9986_6824	100344960	mlana	0.05	0	0.14	0.14	0.33	0	1	0	3	3	6	0	0.0633333	0.156667	1.33333	3
G9986_23215	108178832	loc108178832	0	0	0	0	0	0	0	0	0	0	0	0	0	0	0	0
G9986_21076	103352467	loc103352467	0.09	0.03	0.08	0.11	0.07	0.07	15	5	14	20	11	11	0.0666667	0.0833333	11.3333	14
G9986_16568	100358329	kdm3a	5.42	5.65	4.77	4.8	10.34	9.11	784	889	746	736	1319	1223	5.28	8.08333	806.333	1092.67
G9986_20581	103351469	borcs6	1.78	3.46	1.59	1.77	1.6	1.02	53	112	51	56	42	28	2.27667	1.46333	72	42
G9986_6157	100344018	limk1	2.4	2.71	3.09	3.42	3.09	2.6	278	341	387	420	315	279	2.73333	3.03667	335.333	338
G9986_6552	100344572	dsc2	0.03	0.01	0.05	0.08	0.07	0.05	5	2	9	13	10	7	0.03	0.0666667	5.33333	10
G9986_22578	108177639	loc108177639	0.52	0.89	0.48	1.12	0.85	0.81	7	13	7	16	10	10	0.63	0.926667	9	12
G9986_3342	100340147	rab43	32.34	32.08	28.66	26.9	22.8	28.61	853	921	816	752	530	697	31.0267	26.1033	863.333	659.667
G9986_1140	100311022	orycunv1r1556	0.04	0	0	0	0	0	1	0	0	0	0	0	0.0133333	0	0.333333	0
G9986_2373	100338806	insyn2b	0.02	0.02	0.03	0.04	0.05	0.05	4	3	6	7	8	8	0.0233333	0.0466667	4.33333	7.66667
G9986_22040	108176732	loc108176732	0	0	0	0	0.41	0	0	0	0	0	2.24	0	0	0.136667	0	0.746667
G9986_3575	100340450	lrp11	0.22	0.09	0.14	0.25	0.27	0.28	22	10	15	26	24	26	0.15	0.266667	15.6667	25.3333
G9986_14616	100355685	loc100355685	0.01	0	0	0	0	0	1	0	0	0	0	0	0.00333333	0	0.333333	0
G9986_8576	100347361	loc100347361	0	0	0.03	0.01	0.03	0	0	0	2	1	2	0	0.01	0.0133333	0.666667	1
G9986_9588	100348758	loc100348758	1.6	2.17	1.82	1.65	1.54	1.84	90	113	102	103	77	101	1.86333	1.67667	101.667	93.6667
G9986_15553	100356957	e2f1	4.35	3.56	3.38	2.52	2.67	1.76	298	265	250	183	161	112	3.76333	2.31667	271	152
G9986_3394	100340219	atad2b	4.47	3.07	3.46	4	3.82	5.43	1152	859	964	1093	868	1300	3.66667	4.41667	991.667	1087
G9986_10315	100349779	nusap1	5.19	1.54	2.03	4.28	2.6	3.37	428	138	181	374	189	256	2.92	3.41667	249	273
G9986_22105	108176819	loc108176819	0	0.22	0	0	0.39	0	0	2.41	0	0	3.47	0	0.0733333	0.13	0.803333	1.15667
G9986_19032	103348125	loc103348125	0.05	0.02	0.05	0.05	0.15	0.17	2	1	2	2	5	6	0.04	0.123333	1.66667	4.33333
G9986_10695	100350324	rbbp6	15.55	8.96	9.94	13.1	9.94	17.2	3341	2107	2329	2988	1899	3396	11.4833	13.4133	2592.33	2761
G9986_12934	100353358	mad2l1bp	2.81	4.76	3.21	2.29	3.59	2.76	110	203	136	95	124	100	3.59333	2.88	149.667	106.333
G9986_12042	100352123	spin1	14.69	10.64	16.37	17.31	15.78	15.39	2111	1670	2540	2639	1991	2060	13.9	16.16	2107	2230
G9986_7970	100346552	cmtm6	5.17	4.73	4.68	6.59	4.99	5.94	518	516	508	700	441	553	4.86	5.84	514	564.667
G9986_22564	108177624	loc108177624	0.59	0.46	0.34	0.51	1.13	0.78	13	11	8	12	22	16	0.463333	0.806667	10.6667	16.6667
G9986_16291	100357952	upp1	9.48	5.14	6.68	10.63	10.14	4.34	281	166	214	334	265	119	7.1	8.37	220.333	239.333
G9986_22905	108178274	loc108178274	0.02	0.06	0.02	0.02	0.07	0.02	1	3	1	1	3	1	0.0333333	0.0366667	1.66667	1.66667
G9986_19474	103349059	loc103349059	0.05	0	0.08	0.04	0	0	1	0	2	1	0	0	0.0433333	0.0133333	1	0.333333
G9986_11208	100350990	rbfox2	26.32	24.54	26.37	20.2	26.65	21.13	4895.95	4987.08	5330.36	3999.56	4361.95	3632.68	25.7433	22.66	5071.13	3998.06
G9986_10415	100349921	rps18	1.39	2.59	4.2	2.04	3.08	2.38	21.57	42.07	66.24	35.5	38.09	35.82	2.72667	2.5	43.2933	36.47
G9986_9674	100348872	loc100348872	17.86	11.76	14.66	17.28	16.05	18.9	1173.8	841	1042.01	1203.79	929.79	1151.74	14.76	17.41	1018.94	1095.11
G9986_17335	103344944	p2ry2	5.21	6.18	6.2	6.04	4.42	4.74	286	369	368	351	214	241	5.86333	5.06667	341	268.667
G9986_11046	100350786	eml3	13.47	19.62	17	13.78	13.89	9.74	1232	1953	1683	1336	1120	827	16.6967	12.47	1622.67	1094.33
G9986_341	100008966	prkcd	7.34	7.6	7.75	6.46	5.59	5.54	518	590	588	492	351	371	7.56333	5.86333	565.333	404.667
G9986_13630	100354320	cdca8	3.14	1.16	1.13	2.61	1.51	1.74	177	71	69	156	75	91	1.81	1.95333	105.667	107.333
G9986_9100	100348076	loc100348076	0.33	0.37	0.25	0.22	0.55	0.27	24	30	20	17	35	18	0.316667	0.346667	24.6667	23.3333
G9986_11182	100350959	loc100350959	0.04	0	0	0	0.04	0.04	1	0	0	0	1	1	0.0133333	0.0266667	0.333333	0.666667
G9986_19330	103348723	ccdc71l	3.01	2.3	2.65	3.73	2.24	3.08	395	328	377	519	259	376	2.65333	3.01667	366.667	384.667
G9986_4261	100341409	slc17a9	14.39	15.65	12.25	9.61	12.91	11.94	952	1148	877	687	775	722	14.0967	11.4867	992.333	728
G9986_18794	103347593	loc103347593	0	0	0.09	0.09	0.11	0	0	0	1.02	1.01	1.01	0	0.03	0.0666667	0.34	0.673333
G9986_5549	100343195	loc100343195	0	0	0	0	0	0	0	0	0	0	0	0	0	0	0	0
G9986_4249	100341389	nkx1-2	0	0.01	0.01	0	0.01	0	0	1	1	0	1	0	0.00666667	0.00333333	0.666667	0.333333
G9986_21162	108175394	loc108175394	97.31	35.48	61.51	83.41	86.48	125.1	3868.47	1534.47	2642.83	3514.41	3030.76	4602.44	64.7667	98.33	2681.92	3715.87
G9986_16381	100358081	dstn	167.1	121.07	182.1	200.33	145.6	191.39	8706	6863	10258	11064	6687	9240	156.757	179.107	8609	8997
G9986_10560	100350140	cyth2	8.16	7.88	5.53	7.2	5.58	8.2	438	460	321	410	264	408	7.19	6.99333	406.333	360.667
G9986_11824	100351815	rbfox3	0	0	0.05	0	0	0	0	0	1	0	0	0	0.0166667	0	0.333333	0
G9986_2139	100338473	clk4	2.95	1.69	2.79	2.72	2.99	4.17	183	113	193	184	166	251	2.47667	3.29333	163	200.333
G9986_3925	100340945	hk1	40.18	51.96	46.07	40.54	52	36.37	4425	6224	5490	4733	5048	3718	46.07	42.97	5379.67	4499.67
G9986_16121	100357718	arl14ep	15.38	8.4	10.97	13.47	10.5	19.93	1408	823	1101	1316	833	1722	11.5833	14.6333	1110.67	1290.33
G9986_4352	100341536	pmf1	4.68	2.94	2.2	3.66	2.51	2.7	165	113	84	137	78	88	3.27333	2.95667	120.667	101
G9986_361	100008988	cd63	226.36	335.42	319.55	255.63	267.36	211.7	5460	8807	8319	6536	5683	4713	293.777	244.897	7528.67	5644
G9986_4783	100342140	rfc4	2.18	1.42	2.15	2.07	2	2.2	90	62	90	88	74	81	1.91667	2.09	80.6667	81
G9986_17944	103346153	majin	0.03	0	0.08	0	0	0.03	1	0	3	0	0	1	0.0366667	0.01	1.33333	0.333333
G9986_8149	100346780	cd248	0.28	0.89	0.87	2.31	2.78	0.55	19	66	64	167	167	35	0.68	1.88	49.6667	123
G9986_11603	100351513	slamf1	0	0.03	0	0	0.03	0.02	0	2	0	0	2	1	0.01	0.0166667	0.666667	1
G9986_15834	100357331	astn1	0.23	0.09	0.31	0.16	0.1	0.07	51	22	74	37	19	15	0.21	0.11	49	23.6667
G9986_12300	100352481	nwd2	0	0	0	0	0	0	0	0	0	0	0	0	0	0	0	0
G9986_5791	100343523	loc100343523	4.09	5.98	5.49	1.58	4.55	2.08	149	237	216	61	146	70	5.18667	2.73667	200.667	92.3333
G9986_22097	108176809	loc108176809	0.3	0.56	0.34	0.46	0.96	0.39	5	10	6	8	14	6	0.4	0.603333	7	9.33333
G9986_5634	100343320	prpf38b	6.12	3.61	4.55	5.25	4.93	8.15	940	589	745	872	670	1156	4.76	6.11	758	899.333
G9986_7152	100345409	il7	0	0.01	0.02	0.04	0	0.02	0	1	1	3	0	1	0.01	0.02	0.666667	1.33333
G9986_2054	100338354	acsbg1	0.11	0.12	0.1	0.09	0.18	0.05	7	9	7	8	12	3	0.11	0.106667	7.66667	7.66667
G9986_191	100008806	egfr	3.87	3.35	3.58	5	4.68	3	895	845	900	1230	960	644	3.6	4.22667	880	944.667
G9986_22422	108177357	loc108177357	0	0	0	0.05	0	0	0	0	0	1	0	0	0	0.0166667	0	0.333333
G9986_4266	100341415	rnf19a	9.32	4.77	7.12	11.93	7.72	14.04	1217	677	1006	1652	889	1703	7.07	11.23	966.667	1414.67
G9986_16462	100358189	tp53bp1	6.91	5.61	6.27	6.71	7.55	7.7	1312	1182	1322	1365	1275	1360	6.26333	7.32	1272	1333.33
G9986_5850	100343614	rnf144a	2.41	1.72	2.27	3.62	2.86	2.62	354	275	361	562	370	357	2.13333	3.03333	330	429.667
G9986_4201	100341333	loc100341333	0	0.23	0	0	0	0	0	5.16	0	0	0	0	0.0766667	0	1.72	0
G9986_5898	100343677	slc35b1	26.25	29.49	30.19	23.08	22.63	26.7	1029	1258	1279	959	782	969	28.6433	24.1367	1188.67	903.333
G9986_9508	100348652	st8sia3	0	0	0	0.02	0.01	0	0	0	1	6	2	0	0	0.01	0.333333	2.66667
G9986_6106	100343957	slc9a2	0	0	0	0	0	0.02	0	0	0	0	0	2	0	0.00666667	0	0.666667
G9986_9351	100348418	inafm2	2.04	1.96	2.2	2.12	1.33	1.33	68	71	79	75	39	41	2.06667	1.59333	72.6667	51.6667
G9986_4294	100341457	srgn	0.9	2.59	1.61	2.18	1.39	0.82	44	137	84	113	60	37	1.7	1.46333	88.3333	70
G9986_11217	100351005	plk2	1.04	1.11	0.83	1.07	0.69	1.53	89	104	77	97	52	122	0.993333	1.09667	90	90.3333
G9986_21226	108175472	loc108175472	0.35	0.4	0.24	0.08	0.2	0.29	4	5	3	1.01	2	3	0.33	0.19	4	2.00333
G9986_9727	100348948	wdr62	1.15	0.64	0.63	0.89	0.88	1.03	187	114	111	153	126	156	0.806667	0.933333	137.333	145
G9986_3307	100340101	cst7	0.04	0	0	0.07	0	0	1	0	0	2	0	0	0.0133333	0.0233333	0.333333	0.666667
G9986_13363	100353961	gas2l2	0	0	0	0	0	0.01	0	0	0	0	0	1	0	0.00333333	0	0.333333
G9986_14611	100355678	cwc15	9.65	7.86	9.93	9.48	6.75	10.44	315	279	350	328	194	315	9.14667	8.89	314.667	279
G9986_11383	100351226	stim2	7.6	4.96	6.65	7.58	5.5	7.75	935	664	887	989	596	885	6.40333	6.94333	828.667	823.333
G9986_11031	100350767	pcdh18	1.41	1.36	2.08	2.82	2.03	1.41	294	310	470	624	375	274	1.61667	2.08667	358	424.333
G9986_21438	108175846	loc108175846	0.05	0.05	0.05	0.05	0.14	0	2	2	2	2	5	0	0.05	0.0633333	2	2.33333
G9986_11548	100351440	exoc5	6.71	3.9	5.54	10.23	6.41	9.79	859	543	766	1386	723	1166	5.38333	8.81	722.667	1091.67
G9986_17678	103345597	loc103345597	0	0	0	0	0.08	0.07	0	0	0	0	1	1	0	0.05	0	0.666667
G9986_15094	100356340	fgf21	0.05	0.26	0.43	0.02	0.21	0.08	2	11	18	1	7	3	0.246667	0.103333	10.3333	3.66667
G9986_1022	100144332	adipor1	75.01	75.63	77.57	71.66	69	72.45	4861	5332	5437	4923	3942	4354	76.07	71.0367	5210	4406.33
G9986_21288	108175619	loc108175619	0.14	0.11	0.15	0.07	0.14	0.05	16	13	18	8	14	5	0.133333	0.0866667	15.6667	9
G9986_12386	100352599	nkx6-1	0.09	0.11	0.03	0.2	0.05	0.03	6	8	2	15	3	2	0.0766667	0.0933333	5.33333	6.66667
G9986_20592	103351481	c19h17orf107	0.54	1.24	0.54	0.51	1.37	0.95	13	32	14	13	29	21	0.773333	0.943333	19.6667	21
G9986_1267	100328572	neb	0.02	0.01	0	0.04	0.01	0.05	16	11	3	27	8	30	0.01	0.0333333	10	21.6667
G9986_18550	103347229	rnpepl1	8.11	11.42	9.51	9	8.65	9.29	148	227	187	174	139	156	9.68	8.98	187.333	156.333
G9986_20996	103352311	loc103352311	0.56	0.33	0.37	0.43	0.41	0.64	17	11	12	14	11	18	0.42	0.493333	13.3333	14.3333
G9986_18122	103346416	loc103346416	0.02	0.06	0.09	0.1	0	0.09	1.07	3.7	5	5.65	0	4.5	0.0566667	0.0633333	3.25667	3.38333
G9986_21838	108176464	loc108176464	0.11	0	0	0	0	0	1	0	0	0	0	0	0.0366667	0	0.333333	0
G9986_3797	100340759	pnisr	24.12	18.46	20.1	22.53	22.53	26.81	2038	1199	1581	1848	1340	2184	20.8933	23.9567	1606	1790.67
G9986_13264	100353815	loc100353815	0.25	0.15	0.16	0.46	0.9	0.26	29	19	20	55	90	28	0.186667	0.54	22.6667	57.6667
G9986_7314	100345634	man2a2	40.95	46.71	47.67	31.88	33.09	28.67	5824	7189	7318	4790	4112	3701	45.11	31.2133	6777	4201
G9986_10301	100349758	tnfrsf21	7.98	3.84	6.48	8.78	5.23	10.82	889	465	781	1034	514	1108	6.1	8.27667	711.667	885.333
G9986_5827	100343579	tent5b	0.19	0.43	0.26	0.21	0.28	0.28	15	36	22	17	19	20	0.293333	0.256667	24.3333	18.6667
G9986_331	100008954	rhoc	63.6	76.89	65.46	65	52.67	55.76	2136	2810	2375	2314	1559	1732	68.65	57.81	2440.33	1868.33
G9986_15525	100356920	vps37c	5.98	7.41	6.02	5.83	6	6.61	536	717	578	554	470	545	6.47	6.14667	610.333	523
G9986_15695	100357150	kdf1	0	0	0	0	0	0	0	0	0	0	0	0	0	0	0	0
G9986_18236	103346609	loc103346609	0.3	0.29	0.25	0.44	0.31	0.33	53	56	48	83	49	55	0.28	0.36	52.3333	62.3333
G9986_5907	100343690	loc100343690	0	0	0	0	0.04	0	0	0	0	0	2	0	0	0.0133333	0	0.666667
G9986_13079	100353556	ccnj	1.02	0.57	0.66	0.98	0.54	1.22	126	77	88	128	59	140	0.75	0.913333	97	109
G9986_12948	100353377	angpt2	2.16	1.65	1.38	2.99	1.78	1.88	201	167	139	294	146	162	1.73	2.21667	169	200.667
G9986_2631	100339175	pprc1	8.83	6.85	7.31	7.38	6.63	7.57	1477	1274	1343	1303	980	1199	7.66333	7.19333	1364.67	1160.67
G9986_425	100009060	slc3a1	1.82	1.36	1.9	1.74	1.83	2.96	120	99	136	122	107	182	1.69333	2.17667	118.333	137
G9986_2834	100339448	plekhb1	6.29	5.14	6.26	6.38	6.16	5.41	357	320	374	385	309	284	5.89667	5.98333	350.333	326
G9986_12693	100353037	heg1	2	1.82	1.93	2.98	2.72	2	552	547	577	871	663	513	1.91667	2.56667	558.667	682.333
G9986_16536	100358282	lmod1	0.36	0.4	0.42	0.58	0.77	0.41	30	37	38	52	57	32	0.393333	0.586667	35	47
G9986_1407	100328786	hoxa6	4.12	3.83	4.11	3.36	4.85	4.36	81	82	87	70	84	79	4.02	4.19	83.3333	77.6667
G9986_21392	108175774	nelfa	3.15	3.41	2.22	4.16	2.86	2.81	50	59	38	70	40	41	2.92667	3.27667	49	50.3333
G9986_4115	100341210	uxt	14.16	14.87	17.21	13.19	16.14	17.04	242	277	317	239	243	268	15.4133	15.4567	278.667	250
G9986_15267	100356569	loc100356569	2.85	2.88	2.47	2.03	3.66	2.37	390	429	365	294	441	301	2.73333	2.68667	394.667	345.333
G9986_20599	103351495	loc103351495	0	0	0	0	0	0	0	0	0	0	0	0	0	0	0	0
G9986_17143	100359120	loc100359120	0	0	0	0	0	0.04	0	0	0	0	0	1	0	0.0133333	0	0.333333
G9986_15302	100356620	virma	21.49	15.3	21.69	22.96	20.9	24.06	4086	3123	4481	4591	3478	4275	19.4933	22.64	3896.67	4114.67
G9986_7851	100346390	tjp1	9.05	5.96	8.3	9.02	8.18	11.19	1868	1334	1850	1985	1491	2137	7.77	9.46333	1684	1871
G9986_8974	100347894	tsnaxip1	0.03	0.01	0.03	0	0.05	0.03	2	1	2	0	3	2	0.0233333	0.0266667	1.66667	1.66667
G9986_17042	100358974	tgm7	0.01	0.05	0.01	0.13	0.04	0.01	1	6	1	14	4	1	0.0233333	0.06	2.66667	6.33333
G9986_2172	100338516	aqp9	0	0	0	0	0	0	0	0	0	0	0	0	0	0	0	0
G9986_10844	100350531	serpinb9	3.15	4.13	3.14	3.79	3.87	3.08	248	353	267	316	268	225	3.47333	3.58	289.333	269.667
G9986_16152	100357769	rgs10	11.28	9.41	10.66	12.86	11.18	13.41	260	236	265	314	227	285	10.45	12.4833	253.667	275.333
G9986_9190	100348203	loc100348203	0.03	0.09	0.02	0.1	0.02	0	1.99	7.76	2	8.1	1.45	0	0.0466667	0.04	3.91667	3.18333
G9986_8708	100347529	elf4	9.36	8.2	8.13	7.25	8.09	8.27	681	659	661	573	524	560	8.56333	7.87	667	552.333
G9986_17469	103345235	loc103345235	0.15	0.05	0.02	0	0.03	0.08	6	2	1	0	1	3	0.0733333	0.0366667	3	1.33333
G9986_9728	100348949	akap8l	15.17	16.15	14	14.55	15.23	15.36	930	1089	933	961	831	879	15.1067	15.0467	984	890.333
G9986_8697	100347515	rab29	80.3	91.91	59.92	56.3	105.38	58.51	975.32	1287.48	940.2	757.33	1044.82	694.49	77.3767	73.3967	1067.67	832.213
G9986_20540	103351398	loc103351398	0.81	0.78	0.93	0.99	1.23	0.61	20	21	25	26	27	14	0.84	0.943333	22	22.3333
G9986_3217	100339977	rbl2	12.44	10.65	14.13	12.34	12.35	13.79	1901	1769	2335	1998	1662	1955	12.4067	12.8267	2001.67	1871.67
G9986_12670	100353005	tmem64	7.54	4.21	7.31	5.83	4.61	6.83	1123	682	1179	921	605	945	6.35333	5.75667	994.667	823.667
G9986_228	100008845	slc22a8	0.11	0.04	0.04	0.06	0.1	0.02	7	3	3	4	6	1	0.0633333	0.06	4.33333	3.66667
G9986_22885	108178245	loc108178245	0.4	0.47	0.21	0.38	0.52	0.5	64	81	35	66	74	73	0.36	0.466667	60	71
G9986_16341	100358024	suv39h2	2.38	1.06	1.44	1.69	1.47	2.09	217	105	144	164	117	182	1.62667	1.75	155.333	154.333
G9986_14153	100355054	slc9c2	10.44	10.7	17.73	11.17	10.29	12.14	224	248	409	253	193	242	12.9567	11.2	293.667	229.333
G9986_5820	100343570	retreg1	1.62	1.87	2.56	2.46	2.3	2.55	145	182	248	234	182	212	2.01667	2.43667	191.667	209.333
G9986_11662	100351590	adamts1	7.39	8.88	7.22	19.03	13.73	8.86	1051	1374	1111	2869	1722	1170	7.83	13.8733	1178.67	1920.33
G9986_15768	100357249	utp3	2.75	2.53	1.9	2.87	2.01	3.61	216	216	161	239	139	263	2.39333	2.83	197.667	213.667
G9986_3490	100340346	etfdh	5.89	3.67	5.73	5.69	4.98	6.36	667	452	703	683	497	669	5.09667	5.67667	607.333	616.333
G9986_8993	100347920	slc45a3	0.13	0.21	0.16	0.23	0.18	0.13	10	17	13	18	12	9	0.166667	0.18	13.3333	13
G9986_19391	103348882	loc103348882	0	0	0	0	0.03	0	0	0	0	0	1	0	0	0.01	0	0.333333
G9986_15799	100357287	bcam	4.75	7.92	5.91	5.32	8.02	4	223	405	300	265	332	174	6.19333	5.78	309.333	257
G9986_17957	103346175	tmem106c	0.28	0.29	0.53	0.31	0.15	0.24	15	17	31	18	7	12	0.366667	0.233333	21	12.3333
G9986_17273	100359296	thoc7	8.42	3.97	5.74	8.67	6.3	9.44	273	140	201	298	180	283	6.04333	8.13667	204.667	253.667
G9986_6748	100344854	vps53	2.94	2.73	3.12	3.03	3.47	3.07	538	544	618	589	561	522	2.93	3.19	566.667	557.333
G9986_21158	108175390	loc108175390	0	0	0	0	0	0	0	0	0	0	0	0	0	0	0	0
G9986_14582	100355643	loc100355643	0.98	0.56	1.12	1.03	0.98	1.62	34	21	42	38	30	52	0.886667	1.21	32.3333	40
G9986_11543	100351433	fam171a1	4.38	3.14	2.94	2.77	2.36	2.85	526	413	385	359	251	317	3.48667	2.66	441.333	309
G9986_13732	100354467	rpl27	63.01	188.55	57.72	55.17	145.33	179.68	1025.72	3343	1012.47	951.99	2084.52	2690	103.093	126.727	1793.73	1908.84
G9986_2707	100339283	dmrt2	0.01	0	0	0.01	0.01	0.02	3	0	1	3	2	4	0.00333333	0.0133333	1.33333	3
G9986_8114	100346726	loc100346726	0	0.01	0	0	0	0.05	0	1	0	0	0	3	0.00333333	0.0166667	0.333333	1
G9986_3320	100340120	birc3	1.96	2.51	1.46	2.46	2.65	2.12	308	429	247	408	366	309	1.97667	2.41	328	361
G9986_9107	100348087	polr2b	14.92	13.76	17.61	15.95	14.18	17.46	1758	1763	2245	1992	1473	1909	15.43	15.8633	1922	1791.33
G9986_9752	100348980	il22	0.03	0	0.03	0.03	0	0.11	1	0	1	1	0	3	0.02	0.0466667	0.666667	1.33333
G9986_20029	103350262	loc103350262	1.57	1.16	1.18	1.74	1.14	1.31	225	181	183	265	144	174	1.30333	1.39667	196.333	194.333
G9986_8511	100347274	utp14a	3.56	2.89	2.79	2.65	2.54	4.49	272	240	231	215	171	318	3.08	3.22667	247.667	234.667
G9986_18274	103346711	loc103346711	0.05	0.08	0	0.02	0.03	0.06	3.69	6.03	0	1.56	1.69	4.03	0.0433333	0.0366667	3.24	2.42667
G9986_3444	100340288	dkc1	6.41	5.69	6.75	5.8	5.55	7.39	464	448	528	445	354	496	6.28333	6.24667	480	431.667
G9986_3145	100339882	gabra4	0.06	0.03	0.16	0.24	0.31	0.05	6	4	20	30	32	5	0.0833333	0.2	10	22.3333
G9986_1077	100302677	numa1	18.3	20.06	17.51	16.95	17.49	15.87	4060	4838	4205	3985	3421	3271	18.6233	16.77	4367.67	3559
G9986_5312	100342869	yipf4	17.44	14.29	19.01	21.3	16.79	17.4	1237	1103	1459	1602	1050	1145	16.9133	18.4967	1266.33	1265.67
G9986_348	100008975	s100a11	72.73	79.92	91.21	121.33	105.71	85.17	1251	1497	1691	2212	1602	1348	81.2867	104.07	1479.67	1720.67
G9986_1353	100328715	frs3	3.05	3.58	2.45	2.28	2.48	2.74	185	223	148	153	131	162	3.02667	2.5	185.333	148.667
G9986_12325	100352514	loc100352514	16.42	15.69	18.7	20.02	13.81	13.35	455.92	474.16	560.8	589.4	338.13	342.64	16.9367	15.7267	496.96	423.39
G9986_20450	103351182	loc103351182	0.12	0.27	0.2	0.19	0.33	0.11	5	12	9	8	12	4	0.196667	0.21	8.66667	8
G9986_4995	100342435	tpx2	9	3.35	4.86	6.76	4.56	6.84	900	364	525	716	402	634	5.73667	6.05333	596.333	584
G9986_1672	100337867	smc1b	0	0	0.01	0.04	0.01	0.01	0	0	1	5	1	1	0.00333333	0.02	0.333333	2.33333
G9986_3968	100341006	loc100341006	28.1	46.44	41.26	35.97	36.31	38.31	664.35	1195.25	1052.78	901.6	756.64	835.86	38.6	36.8633	970.793	831.367
G9986_9804	100349062	mthfd2	69.95	50.93	62.43	57.4	51.01	71.16	4522	3582	4365	3934	2907	4266	61.1033	59.8567	4156.33	3702.33
G9986_9393	100348480	bicd1	0.22	0.06	0.07	0.86	0.22	0.35	59	18	21	248	54	89	0.116667	0.476667	32.6667	130.333
G9986_19326	103348715	loc103348715	0.15	0	0.21	0	0	0.16	2	0	3	0	0	2	0.12	0.0533333	1.66667	0.666667
G9986_8882	100347776	magix	1.76	1.72	1.63	1.78	1.15	1.22	68	72	68	73	39	43	1.70333	1.38333	69.3333	51.6667
G9986_5135	100342630	ccdc122	0.64	0.16	0.29	0.77	0.43	0.93	95	26	47	120	56	128	0.363333	0.71	56	101.333
G9986_15364	100356699	mpv17l	0.16	0.29	0.32	0.15	0.12	0.37	12	24	26	12	8	26	0.256667	0.213333	20.6667	15.3333
G9986_14390	100355381	mrps18a	13.2	14.06	13.67	10.95	10.58	12.68	337	391	377	296	238	299	13.6433	11.4033	368.333	277.667
G9986_16197	100357833	sgpp2	0	0.01	0	0.05	0.01	0	0	1	0	7	1	0	0.00333333	0.02	0.333333	2.66667
G9986_18458	103347060	loc103347060	0	0	0	0	0	0	0	0	0	0	0	0	0	0	0	0
G9986_11118	100350870	loc100350870	4.79	2.86	4.08	4.59	5.58	8.07	467.8	296	430	465	489	732	3.91	6.08	397.933	562
G9986_12542	100352815	mocs3	2.8	3.45	2.64	2.47	3.07	2.74	282	377	287	263	272	256	2.96333	2.76	315.333	263.667
G9986_10615	100350217	s1pr5	0	0.03	0	0.01	0	0.03	0	2	0	1	0	2	0.01	0.0133333	0.666667	1
G9986_13995	100354828	snx20	0.02	0	0.02	0.04	0.02	0	1	0	1	2	1	0	0.0133333	0.02	0.666667	1
G9986_7998	100346587	loc100346587	3.76	2.18	2.81	4.22	3.35	4.56	315	199	255	375	248	355	2.91667	4.04333	256.333	326
G9986_2249	100338622	phf21b	0	0.02	0	0	0	0	0	1	0	0	0	0	0.00666667	0	0.333333	0
G9986_19730	103349617	loc103349617	0.19	0.05	0.05	0.1	0.06	0	5	1	1	2	1	0	0.0966667	0.0533333	2.33333	1
G9986_22525	108177492	loc108177492	0.07	0.03	0.02	0.03	0.02	0.07	7	4	2	3	2	7	0.04	0.04	4.33333	4
G9986_7001	100345208	efhd2	40.57	38.56	51.75	41.97	42.55	33.33	2623	2712	3618	2876	2425	1998	43.6267	39.2833	2984.33	2433
G9986_21302	108175661	loc108175661	0	0.02	0	0	0	0	0	1	0	0	0	0	0.00666667	0	0.333333	0
G9986_5319	100342878	chrm2	0.03	0	0	0.12	0.06	0.06	7	0	0	27	11	11	0.01	0.08	2.33333	16.3333
G9986_12280	100352455	sdc4	152.67	212.68	151.7	164.67	288.48	100.46	11407	17286	12261	13043	19001	6963	172.35	184.537	13651.3	13002.3
G9986_10671	100350296	dyrk1a	17.18	12.28	13.57	14.79	13.08	18.43	2902	2218	2458	2615	1929	2866	14.3433	15.4333	2526	2470
G9986_20158	103350567	loc103350567	0.07	0.07	0.02	0.01	0.06	0	10.57	11.02	3.07	0.97	7.86	0	0.0533333	0.0233333	8.22	2.94333
G9986_4192	100341321	tcf25	48.51	50.07	51.77	51.1	45.97	51.25	2978	3345	3437	3325	2488	2917	50.1167	49.44	3253.33	2910
G9986_5002	100342442	cobll1	12.88	7.29	10.35	10.45	8.87	13.92	1910	1176	1660	1642	1159	1917	10.1733	11.08	1582	1572.67
G9986_3944	100340969	loc100340969	0.05	0	0.02	0.02	0.1	0.02	3.6	0.39	2	1.83	6.84	1.23	0.0233333	0.0466667	1.99667	3.3
G9986_970	100101609	st14	0	0.01	0	0.02	0.03	0.01	0	1	0	2	2	1	0.00333333	0.02	0.333333	1.66667
G9986_14006	100354843	plppr2	0.46	0.5	0.36	0.69	0.51	0.64	44	52	37	70	43	56	0.44	0.613333	44.3333	56.3333
G9986_3196	100339953	map2k3	25.47	24.18	21.74	31.16	22.84	24.37	1589	1641	1467	2061	1256	1410	23.7967	26.1233	1565.67	1575.67
G9986_10522	100350078	rbm43	0.46	0.19	0.37	0.92	0.34	0.4	31	14	27	66	20	25	0.34	0.553333	24	37
G9986_17240	100359248	mccc2	6.13	6.94	6.91	5.5	7.03	6.73	493	605	599	469	498	501	6.66	6.42	565.667	489.333
G9986_5393	100342986	chrna7	0.02	0.16	0.06	0.12	0.15	0.09	1	11	4	8	8	5	0.08	0.12	5.33333	7
G9986_13838	100354620	loc100354620	0	0	0	0	0	0	0	0	0	0	0	0	0	0	0	0
G9986_16309	100357978	loc100357978	33.06	31.93	34.02	32.29	30.18	27.75	1751	1840	1948	1813	1409	1362	33.0033	30.0733	1846.33	1528
G9986_10730	100350377	loc100350377	0	0.02	0.02	0.02	0.03	0.05	0	3	3	3	3	6.67	0.0133333	0.0333333	2	4.22333
G9986_9199	100348215	supt7l	2.51	1.78	1.51	2.27	2.04	3.03	170	131	111	163	122	190	1.93333	2.44667	137.333	158.333
G9986_20402	103351093	loc103351093	0.09	0	0.08	0.08	0	0.09	1	0	2	1	0	1	0.0566667	0.0566667	1	0.666667
G9986_17927	103346109	vstm1	0	0	0	0	0	0	0	0	0	0	0	0	0	0	0	0
G9986_3836	100340815	col9a3	1134.59	1047.9	1132.34	1067.88	1047.3	959.95	52159	52414	56271	52039	42438	40874	1104.94	1025.04	53614.7	45117
G9986_22575	108177636	loc108177636	0.14	0.26	0.18	0.13	0.13	0.06	5	10	7	5	4	2	0.193333	0.106667	7.33333	3.66667
G9986_4533	100341803	plxdc2	10.77	9.37	15.78	9.37	12.74	11.24	1364	1290	2161	1258	1421	1321	11.9733	11.1167	1605	1333.33
G9986_5217	100342739	lyzl6	0	0	0	0	0	0.08	0	0	0	0	0	2	0	0.0266667	0	0.666667
G9986_70	100008671	sctr	0.02	0	0	0	0.03	0	1	0	0	0	1	0	0.00666667	0.01	0.333333	0.333333
G9986_20004	103350196	loc103350196	0.92	2.32	1.73	1.08	2.62	0.77	4	11	8	5	10	3	1.65667	1.49	7.66667	6
G9986_5374	100342957	iqck	0.03	0.03	0.03	0.03	0.1	0.03	1	1	1	1	3	1	0.03	0.0533333	1	1.66667
G9986_4580	100341872	rpl7l1	31.16	36.57	35.35	29.54	30.55	32.72	2695	3377	3180	2702	2287	2649	34.36	30.9367	3084	2546
G9986_12807	100353188	st6gal1	5.69	8.18	6.86	9.42	8.56	5.19	708	1106	923	1238	939	598	6.91	7.72333	912.333	925
G9986_410	100009041	lgsn	0.02	0	0.02	0	0	0	1	0	1	0	0	0	0.0133333	0	0.666667	0
G9986_1639	100337818	abca4	0.01	0.02	0.02	0.01	0	0.02	2	4	5	3	1	4	0.0166667	0.01	3.66667	2.66667
G9986_14642	100355720	rhov	0.24	0.2	0.07	0.34	0.2	0.24	12	11	4	18	9	11	0.17	0.26	9	12.6667
G9986_9388	100348473	polr3b	2.6	1.87	2.8	2.05	1.76	2.59	335	262	402	285	205	312	2.42333	2.13333	333	267.333
G9986_18184	103346512	loc103346512	0.39	0.77	0.53	0.3	0.76	0.4	17.18	39.24	26.48	14.02	29.84	16.26	0.563333	0.486667	27.6333	20.04
G9986_7048	100345271	numb	6.78	5.9	7.15	7.11	6.93	7.78	719	684	823	807	653	777	6.61	7.27333	742	745.667
G9986_22664	108177749	loc108177749	0	0	0	0.03	0	0	0	0	0	1	0	0	0	0.01	0	0.333333
G9986_4070	100341144	art5	0.65	0.41	0.65	0.7	0.54	0.43	39	26	43	45	29	24	0.57	0.556667	36	32.6667
G9986_3339	100340143	tbr1	0.02	0	0	0	0.02	0.02	1	0	0	0	1	1	0.00666667	0.0133333	0.333333	0.666667
G9986_11137	100350895	tbc1d31	3.75	2.02	2.38	3.16	3.45	5.16	380	227	267	341	316	479	2.71667	3.92333	291.333	378.667
G9986_13989	100354817	srrm4	0	0.01	0.01	0	0	0	1	2	3	0	0	0	0.00666667	0	2	0
G9986_9485	100348621	sik3	19.18	12.54	15.78	22.98	15.62	19.92	2753	1956	2477	3538	1985	2633	15.8333	19.5067	2395.33	2718.67
G9986_2513	100339005	stmn1	29.33	10.07	11.82	22.47	13.7	19.55	888.38	349.06	393.42	730.27	381.86	527.56	17.0733	18.5733	543.62	546.563
G9986_15884	100357402	hormad1	0	0.02	0.02	0.02	0	0.04	0	1	1	1	0	2	0.0133333	0.02	0.666667	1
G9986_8051	100346652	loc100346652	0	0	0.03	0	0.04	0.05	0	0	1.36	0	1.59	2.01	0.01	0.03	0.453333	1.2
G9986_18804	103347605	loc103347605	1.67	0.63	0.97	1.38	1.75	1.78	128.57	52.7	80.53	112.46	119.16	127.35	1.09	1.63667	87.2667	119.657
G9986_561	100009204	sell	0	0	0	0	0	0.04	0	0	0	0	0	2	0	0.0133333	0	0.666667
G9986_2076	100338378	loc100338378	2.25	2.27	1.9	1.84	2.43	2.53	184	202	168	159	175	192	2.14	2.26667	184.667	175.333
G9986_10231	100349667	loc100349667	0	0	0	0	0	0	0	0	0	0	0	0	0	0	0	0
G9986_4159	100341271	il20ra	0	0	0	0	0	0	0	0	0	0	0	0	0	0	0	0
G9986_18501	103347152	loc103347152	0.18	0.2	0.38	0.22	0.18	0.13	5.47	6.8	12.7	7.01	4.98	3.75	0.253333	0.176667	8.32333	5.24667
G9986_7454	100345820	edc3	19.17	21.69	15.48	14.26	16.65	16.18	1170	1439	1021	922	896	916	18.78	15.6967	1210	911.333
G9986_19982	103350155	loc103350155	0	0	0	0	0.06	0	0	0	0	0	1	0	0	0.02	0	0.333333
G9986_2100	100338412	kcnk16	0	0	0	0	0	0	0	0	0	0	0	0	0	0	0	0
G9986_22439	108177385	loc108177385	0	0	0	0	0	0	0	0	0	0	0	0	0	0	0	0
G9986_19083	103348233	tmem74b	0.18	0.11	0.18	0.16	0.37	0.18	69	45	76	67	124	66	0.156667	0.236667	63.3333	85.6667
G9986_24134	BGIG9986_24134	bgig9986_24134	8.42	3.31	5.12	7.22	8.39	9.73	1809.46	773.41	1190.68	1645.53	1589.24	1942.22	5.61667	8.44667	1257.85	1725.66
G9986_19751	103349659	loc103349659	0	0	0	0	0.08	0	0	0	0	0	1	0	0	0.0266667	0	0.333333
G9986_11591	100351497	rbm26	8.06	3.67	5.72	6.96	5.52	9.47	1334	666	1019	1203	809	1437	5.81667	7.31667	1006.33	1149.67
G9986_8354	100347054	fmnl2	3.7	2.55	3.9	4.47	3.43	3.69	604	453	690	774	494	559	3.38333	3.86333	582.333	609
G9986_516	100009154	aco1	14.84	12.69	17.29	16.48	18.12	15.87	1689	1571	2131	1989	1820	1677	14.94	16.8233	1797	1828.67
G9986_7159	100345417	aox2	0	0	0.01	0	0	0	0	0	1	0	0	0	0.00333333	0	0.333333	0
G9986_20493	103351303	loc103351303	0.18	0.21	0.19	0.25	0.3	0.24	36.27	46.47	41.31	53.45	54.36	45.16	0.193333	0.263333	41.35	50.99
G9986_12571	100352854	dusp27	0.47	0.21	0.1	0.28	0.2	0.3	63	30	15	40	23	37	0.26	0.26	36	33.3333
G9986_4959	100342385	epb41l2	8	3.88	6.93	8.78	7.42	9.33	977	516	921	1142	809	1050	6.27	8.51	804.667	1000.33
G9986_19782	103349718	lst1	0	0.23	0	0.08	0	0.09	0	3	0	1	0	1	0.0766667	0.0566667	1	0.666667
G9986_19252	103348557	loc103348557	0.39	0.38	0.48	0.37	0.79	0.29	19	20	25	19	34	13	0.416667	0.483333	21.3333	22
G9986_8182	100346821	cpsf2	4.18	3.26	4.54	3.99	3.6	4.73	635	539	748	643	482	668	3.99333	4.10667	640.667	597.667
G9986_10093	100349463	lrrc74b	0	0.02	0.02	0	0	0	0	1	1	0	0	0	0.0133333	0	0.666667	0
G9986_5494	100343120	loc100343120	0.06	0	0	0	0	0	1	0	0	0	0	0	0.02	0	0.333333	0
G9986_15852	100357354	tfap2e	0.15	0.06	0.04	0.04	0.07	0.16	10	4	3	3	4	10	0.0833333	0.09	5.66667	5.66667
G9986_10097	100349467	vasp	9.88	11.02	9.8	10.33	9.97	9.63	389	472	417	431	346	351	10.2333	9.97667	426	376
G9986_17049	100358981	hdac5	16.47	25.22	22.28	15.11	19.25	18.91	1875	3114	2738	1821	1929	1997	21.3233	17.7567	2575.67	1915.67
G9986_10399	100349897	loc100349897	0	0	0	0	0.04	0	0	0	0	0	1	0	0	0.0133333	0	0.333333
G9986_19606	103349317	loc103349317	0.06	0.01	0.05	0.02	0.01	0.01	5	1	5	2	1	1	0.04	0.0133333	3.66667	1.33333
G9986_20695	103351694	loc103351694	0	0	0	0	0	0	0	0	0	0	0	0	0	0	0	0
G9986_3045	100339754	taf3	1.9	1.39	1.45	1.94	1.67	2.32	290	230	240	313	225	328	1.58	1.97667	253.333	288.667
G9986_11602	100351512	gbx1	0.01	0.05	0	0.03	0.01	0.01	1	5	0	3	1	1	0.02	0.0166667	2	1.66667
G9986_10918	100350615	zbtb5	3.27	2.39	2.59	2.69	1.92	3.38	498	396	428	435	258	479	2.75	2.66333	440.667	390.667
G9986_16790	100358619	mrps36	2.47	1.19	1.96	2.62	2.14	2.75	97	51	83	109	74	100	1.87333	2.50333	77	94.3333
G9986_507	100009144	slc17a1	0	0	0	0.03	0	0.02	0	0	0	2	0	1	0	0.0166667	0	1
G9986_10801	100350478	wwp1	7.57	4.17	6.67	8.68	6.67	9.18	873	497	808	1054	627	978	6.13667	8.17667	726	886.333
G9986_22355	108177235	loc108177235	48.78	62.45	60.78	46.02	46.42	43.52	561.97	784	753	562	471	459	57.3367	45.32	699.657	497.333
G9986_22113	108176828	loc108176828	0.87	0.63	1.24	0.85	1.15	1.13	24	19	37	25	28	29	0.913333	1.04333	26.6667	27.3333
G9986_20329	103350955	loc103350955	0	0	0.08	0.05	0	0	0	0	2	1	0	0	0.0266667	0.0166667	0.666667	0.333333
G9986_6123	100343978	ankh	43.63	36.12	46.69	36.32	30.4	32.72	3860	3476	4469	3406	2371	2686	42.1467	33.1467	3935	2821
G9986_7421	100345782	usp6nl	4.04	2.26	3.52	5.84	3.38	4.33	572	348	539	877	422	569	3.27333	4.51667	486.333	622.667
G9986_419	100009053	scgb1a1	0.16	0	0.07	0.07	0.18	0	2	0	1	1	2	0	0.0766667	0.0833333	1	1
G9986_21513	108175976	loc108175976	2.86	6.12	3.98	6.49	3.86	2.07	42	98	63	101	50	28	4.32	4.14	67.6667	59.6667
G9986_16810	100358647	arhgef6	11.69	6.33	11.55	12.04	10.01	11.21	1661	977	1771	1814	1256	1478	9.85667	11.0867	1469.67	1516
G9986_20126	103350471	loc103350471	0.17	0.27	0.34	0.31	0.49	0.17	24	42	52	47	62	23	0.26	0.323333	39.3333	44
G9986_9055	100348016	morn4	4.36	6.25	4.92	5.55	5.5	4.95	248	383	302	323	275	250	5.17667	5.33333	311	282.667
G9986_16883	100358736	spata48	0.21	0.05	0.22	0.28	0.27	0.34	21	5	23	29	23	31	0.16	0.296667	16.3333	27.6667
G9986_6249	100344144	pik3cg	0.01	0.02	0.01	0.01	0.01	0	1	3	2	1	2	0	0.0133333	0.00666667	2	1
G9986_19662	103349436	loc103349436	0	0	0	0	0	0	0	0	0	0	0	0	0	0	0	0
G9986_18486	103347121	agrn	3.15	3.5	2.25	2.28	2.75	2.79	43	52	33	33	33	35	2.96667	2.60667	42.6667	33.6667
G9986_7076	100345307	ndufs6	5.87	5.47	6.3	6.39	5.74	5.23	65	66	75	75	56	53	5.88	5.78667	68.6667	61.3333
G9986_7560	100345983	mefv	0.03	0.01	0.01	0	0.02	0.25	2	1	1	0	1	15	0.0166667	0.09	1.33333	5.33333
G9986_18476	103347101	loc103347101	5.4	7.43	6.51	4.2	5.74	4.38	250	374	326	206	234	188	6.44667	4.77333	316.667	209.333
G9986_12309	100352493	acsm5	1.18	1.19	1.47	1.93	2.3	0.98	106	117	143	184	183	82	1.28	1.73667	122	149.667
G9986_21541	108176009	rps6ka2	1.28	1.61	1.74	1.25	1.16	1.06	30	41	44	31	24	23	1.54333	1.15667	38.3333	26
G9986_13980	100354804	loc100354804	1.36	3.94	1.37	18.26	6.66	2.42	20	55	22	264.41	74.22	35	2.22333	9.11333	32.3333	124.543
G9986_18142	103346445	sox18	0.05	0.14	0.05	0.09	0.11	0.11	1	3	1	2	2	2	0.08	0.103333	1.66667	2
G9986_14626	100355700	slc35b3	8.83	3.4	7.75	9.08	6.42	9.24	491	206	466	535	315	476	6.66	8.24667	387.667	442
G9986_19573	103349249	loc103349249	0.02	0.01	0.01	0.1	0.06	0.02	2	1	1	12	6	2	0.0133333	0.06	1.33333	6.66667
G9986_12362	100352565	rfc1	12.24	9.8	12.7	11.46	9.48	14.51	1750	1524	1965	1738	1195	1927	11.58	11.8167	1746.33	1620
G9986_20359	103351000	loc103351000	0.58	0.79	1.15	0.92	0.84	0.22	16.98	22	30	24	21	5	0.84	0.66	22.9933	16.6667
G9986_22834	108178172	loc108178172	0.59	0.5	0.37	0.46	0.91	1.06	48	44	33	40	65	80	0.486667	0.81	41.6667	61.6667
G9986_8819	100347688	mlec	47.52	46.88	57.59	45.96	44.16	44.66	9018	9736	11854	9198	7395	7808	50.6633	44.9267	10202.7	8133.67
G9986_4381	100341578	hinfp	1.57	1.41	1.43	1.24	1.31	1.75	147	144	145	123	108	152	1.47	1.43333	145.333	127.667
G9986_23174	108178778	loc108178778	0.69	0.89	1.01	0.31	0.83	0.35	17	24	27	8	18	8	0.863333	0.496667	22.6667	11.3333
G9986_15317	100356639	wdr63	0.02	0	0	0	0.03	0.06	2	0	0	0	2	5	0.00666667	0.03	0.666667	2.33333
G9986_1413	100328795	zpr1	22.36	27.53	27.49	17.46	19.27	24.13	940	1259	1249	778	714	939	25.7933	20.2867	1149.33	810.333
G9986_9342	100348406	eif2b3	4.51	4.8	4.81	3.95	4.16	4.76	219	253	249	202	175	205	4.70667	4.29	240.333	194
G9986_9478	100348607	pger1	0.03	0.02	0.16	0.26	0.26	0.03	1	1	7	10	9	1	0.07	0.183333	3	6.66667
G9986_2545	100339055	loc100339055	1.06	1.94	1.42	1.06	1.65	1.78	116	228	165	123	159.05	178	1.47333	1.49667	169.667	153.35
G9986_22815	108178134	loc108178134	0.13	0.05	0.17	0.16	0.16	0.11	16	7	22	20	17	12	0.116667	0.143333	15	16.3333
G9986_9209	100348229	fgd4	0.92	0.7	1.03	1.48	1.14	1.12	107	96	136	183	121	117	0.883333	1.24667	113	140.333
G9986_13926	100354731	cryba4	0	0	0	0.08	0	0	0	0	0	2	0	0	0	0.0266667	0	0.666667
G9986_21243	108175495	loc108175495	0.14	0.04	0.04	0.04	0.16	0.05	3	1	1	1	3	1	0.0733333	0.0833333	1.66667	1.66667
G9986_14556	100355606	kif3c	5.28	5.76	5.16	5.13	4.63	4.99	813	964	860	838	629	714	5.4	4.91667	879	727
G9986_6105	100343956	ociad2	6.62	8.25	9.74	9.42	8.68	5.34	170	232	271	259	198	127	8.20333	7.81333	224.333	194.667
G9986_13114	100353601	wasf3	3.52	2.23	2.69	3.32	2.64	3.56	533	367	440	533	352	501	2.81333	3.17333	446.667	462
G9986_13704	100354428	aox4	0	0	0	0	0	0	0	0	0	0	0	0	0	0	0	0
G9986_13349	100353943	ncam2	0.01	0	0.01	0.01	0.01	0	2	0	2	2	2	0	0.00666667	0.00666667	1.33333	1.33333
G9986_12084	100352175	otud3	4.47	3.24	3.23	5.03	3.06	4.53	823	648	643	981	496	774	3.64667	4.20667	704.667	750.333
G9986_4694	100342022	cd74	0.71	1.31	0.5	0.39	0.55	0.24	29	59	22	16	22	9	0.84	0.393333	36.6667	15.6667
G9986_22480	108177436	loc108177436	0.03	0.03	0.03	0.1	0.12	0.11	1	1	1	3	3	3	0.03	0.11	1	3
G9986_19681	103349473	loc103349473	0	0	0	0	0	0	0	0	0	0	0	0	0	0	0	0
G9986_1882	100338133	msrb3	64.75	51	64.83	58.94	53.37	60.49	3510	3042	3780	3364	2567	3022	60.1933	57.6	3444	2984.33
G9986_9799	100349052	dennd1c	0.01	0.01	0.01	0.01	0.03	0	1	1	1	1	2	0	0.01	0.0133333	1	1
G9986_8477	100347232	plbd1	0.36	0.25	0.48	1.4	1.13	0.58	23	17	33	94	63	34	0.363333	1.03667	24.3333	63.6667
G9986_19110	103348283	loc103348283	0.01	0.09	0.01	0.03	0.08	0.04	1	9	1	3	7	4	0.0366667	0.05	3.66667	4.66667
G9986_6854	100345002	dennd2c	1.57	1.2	1.52	2.72	1.47	1.99	184	166	183	338	165	252	1.43	2.06	177.667	251.667
G9986_2272	100338658	hivep1	1.03	1.52	1.12	1.31	1.46	1.04	273	438	322	369	341	255	1.22333	1.27	344.333	321.667
G9986_12679	100353017	atf7ip	12.55	8.16	11.83	12.66	9.53	15.17	3141	2223	3207	3360	2104	3529	10.8467	12.4533	2857	2997.67
G9986_6219	100344104	rap2c	9.39	8.48	7.56	8.9	7.5	8.78	362	359	317	364	258	315	8.47667	8.39333	346	312.333
G9986_23123	108178662	loc108178662	0	0	0	0	0	0	0	0	0	0	0	0	0	0	0	0
G9986_10860	100350549	pus1	6.95	8.12	7.03	6.82	7.89	6.35	251	319	274	261	251	212	7.36667	7.02	281.333	241.333
G9986_11532	100351416	loc100351416	0	0	0.02	0	0	0	0	0	1	0	0	0	0.00666667	0	0.333333	0
G9986_13019	100353471	lsm1	6.13	5.45	5.78	5.33	4.6	5.59	177	171	180	163	117	149	5.78667	5.17333	176	143
G9986_3497	100340353	rasgrf1	0	0.01	0.01	0.01	0.01	0.01	0	1	2	1	1	1	0.00666667	0.01	1	1
G9986_7138	100345386	myo15b	0.07	0.01	0.02	0.09	0.05	0.02	16	2	4	22	11	4	0.0333333	0.0533333	7.33333	12.3333
G9986_12915	100353331	nsun7	0.11	0.01	0.15	0.14	0.03	0.09	12	1	17	16	3	9	0.09	0.0866667	10	9.33333
G9986_4312	100341479	loc100341479	0	0.03	0	0	0.04	0	0	1	0	0	1	0	0.01	0.0133333	0.333333	0.333333
G9986_8088	100346694	tmco6	2.8	2.37	2.92	2.02	2.05	2.38	159	144	181	118	104	114	2.69667	2.15	161.333	112
G9986_5422	100343021	d2hgdh	6.84	9.76	9.86	6.95	8.21	4.87	430	667	670	463	455	284	8.82	6.67667	589	400.667
G9986_17918	103346088	loc103346088	1.23	1.34	1.16	0.9	1.4	0.9	53	63	54	41	53	36	1.24333	1.06667	56.6667	43.3333
G9986_11957	100352010	pfdn6	9.22	13.05	10.4	11.43	9.17	6.93	185	285	225	243	162	128	10.89	9.17667	231.667	177.667
G9986_3373	100340184	usp11	3.68	3.2	3.42	3.65	3.56	3.63	372	352	374	391	317	341	3.43333	3.61333	366	349.667
G9986_21588	108176061	loc108176061	0.38	0.09	0.47	0.13	0.26	0.46	8.63	2.3	11.44	3.08	5.13	9.59	0.313333	0.283333	7.45667	5.93333
G9986_20640	103351580	loc103351580	0.19	0.4	0.26	0.21	0.29	0.34	6	14	9	7	8	10	0.283333	0.28	9.66667	8.33333
G9986_5594	100343259	lnx1	3.7	3.65	2.58	2.87	3.95	2.97	272	292	205	224	256	203	3.31	3.26333	256.333	227.667
G9986_15976	100357518	tmem63c	3.72	4.73	3.35	2.93	6.78	3.91	597	826	583	499	960	583	3.93333	4.54	668.667	680.667
G9986_1484	100328888	htr5bp	0.06	0	0.08	0	0	0.1	2	0	3	0	0	3	0.0466667	0.0333333	1.66667	1
G9986_15001	100356207	ube4b	6.06	5.5	6.16	7.23	8.63	9.07	994	977	1090	1252	1245	1380	5.90667	8.31	1020.33	1292.33
G9986_6584	100344624	mrpl58	8.6	11.74	12.38	8.15	9.53	6.96	218	324	339	219	213	163	10.9067	8.21333	293.667	198.333
G9986_6053	100343884	rps14	426.47	735.52	615.83	477.23	504.16	442.46	8047.78	15086	12483.5	9547.41	8372.11	7689.92	592.607	474.617	11872.4	8536.48
G9986_6481	100344473	exoc4	2.24	3	4.12	2.49	3.79	2.49	241	352	480	284	360	249	3.12	2.92333	357.667	297.667
G9986_6819	100344953	loc100344953	0.03	0.07	0	0.11	0.13	0.12	2	5	0	7	7	7	0.0333333	0.12	2.33333	7
G9986_14682	100355769	c2h2orf42	2.17	2.09	2.14	2.3	2.44	2.43	169	178	182	191	169	177	2.13333	2.39	176.333	179
G9986_8100	100346710	tmcc1	2.78	2.02	2.26	2.64	2.29	2.78	496	392	436	496	360	459	2.35333	2.57	441.333	438.333
G9986_502	100009139	ppp2r2b	0	0	0	0	0	0	0	0	0	0	0	0	0	0	0	0
G9986_17538	103345364	loc103345364	4.82	16.36	5.44	3.56	10.67	6.81	83	307	101	65	162	108	8.87333	7.01333	163.667	111.667
G9986_19274	103348601	loc103348601	0.17	0.16	0.24	0.16	0.19	0	2	2	3	2	2	0	0.19	0.116667	2.33333	1.33333
G9986_10400	100349899	klk14	0	0	0	0	0	0	0	0	0	0	0	0	0	0	0	0
G9986_16596	100358366	usp1	6.1	3.93	5.08	5.96	3.66	6.86	853	597	768	883	451	890	5.03667	5.49333	739.333	741.333
G9986_15594	100357019	hr	7.57	7.76	5.34	4.69	6.33	3.97	1265	1410	966	830	932	616	6.89	4.99667	1213.67	792.667
G9986_24113	BGIG9986_24113	bgig9986_24113	6.55	5.24	5.71	5.14	6.14	5.01	63	55	59	52.42	52	44	5.83333	5.43	59	49.4733
G9986_11841	100351840	atp5pb	36.96	26.04	39.95	38.56	31.85	38.04	1293	991.32	1510	1430	982	1231	34.3167	36.15	1264.77	1214.33
G9986_12502	100352759	ica1l	0.02	0.04	0.06	0.08	0.05	0.11	4	10	13	18	10	22	0.04	0.08	9	16.6667
G9986_10876	100350568	sdhaf3	12.94	8.95	13.19	11.2	8.18	12.93	280	211	308	257	156	258	11.6933	10.77	266.333	223.667
G9986_20049	103350312	tas1r2	0.14	0.11	0.12	0.15	0.15	0.21	12	10	11	13	11	16	0.123333	0.17	11	13.3333
G9986_6365	100344303	fam13b	4.85	3.22	3.09	5.31	5.73	5.32	750	476	483	881	756	800	3.72	5.45333	569.667	812.333
G9986_6471	100344462	pomc	1.06	1.8	1.58	1.7	1.69	1.48	34	63	55	58	48	44	1.48	1.62333	50.6667	50
G9986_20478	103351269	loc103351269	0.21	0.16	0.12	0.2	0.18	0.24	15	12	9	15	11	16	0.163333	0.206667	12	14
G9986_20652	103351602	loc103351602	0.08	0.04	0.12	0.06	0.08	0.04	3	2	3	2	2	1	0.08	0.06	2.66667	1.66667
G9986_17066	100359008	fbh1	12.29	9.65	12.56	12.3	12.18	11.6	1445	1234	1598	1534	1263	1266	11.5	12.0267	1425.67	1354.33
G9986_15487	100356867	morn2	0.06	0.23	0.14	0.14	0.36	0.07	1	4	3	3	5	1	0.143333	0.19	2.66667	3
G9986_4659	100341974	fut8	4.47	2.57	4.27	5.85	4.67	6.15	371	212	360	501	333	476	3.77	5.55667	314.333	436.667
G9986_9904	100349209	loc100349209	0.25	0.16	0.17	0.21	0.1	0.16	11.97	8.48	8.92	10.83	4.37	7.17	0.193333	0.156667	9.79	7.45667
G9986_15226	100356520	rac2	9.37	0.98	1.57	5.95	2	6.66	404	46	73	272	76	266	3.97333	4.87	174.333	204.667
G9986_1606	100337775	c2cd2l	3.06	4.03	2.67	2.28	2.42	3.1	423	605	399	334	295	397	3.25333	2.6	475.667	342
G9986_19714	103349551	loc103349551	0	0	0	0	0	0.01	0	0	0	0	0	1	0	0.00333333	0	0.333333
G9986_13702	100354426	calcrl	0.13	0.11	0.09	0.52	0.27	0.34	18	16	14	60	34	34	0.11	0.376667	16	42.6667
G9986_1862	100338110	tdrd7	2.22	2.85	2.86	2.03	2.43	2.85	245	343	342	238	237	292	2.64333	2.43667	310	255.667
G9986_22704	108177949	loc108177949	0	0	0	0	0	0	0	0	0	0	0	0	0	0	0	0
G9986_9006	100347936	diaph2	1.24	0.64	1.31	2.28	1.58	1.38	339	190	387	659	381	350	1.06333	1.74667	305.333	463.333
G9986_11867	100351877	cacng6	0	0.05	0	0	0	0	0	2	0	0	0	0	0.0166667	0	0.666667	0
G9986_3807	100340773	skida1	0.29	0.19	0.28	0.12	0.33	0.14	18	13	19	8	18	8	0.253333	0.196667	16.6667	11.3333
G9986_20331	103350960	capn8	0	0	0.04	0.01	0.03	0.06	0	0	3	1	2	4	0.0133333	0.0333333	1	2.33333
G9986_13495	100354139	setd1a	5.65	7.18	5.85	5.07	5.86	5.56	855	1074	835	777	725	799	6.22667	5.49667	921.333	767
G9986_1007	100126567	st7	10.44	6.52	10.36	11.66	8.35	10.88	594	386	618	699	415	578	9.10667	10.2967	532.667	564
G9986_6463	100344449	ubap2	14.44	11.6	13.28	13.47	14.13	17.34	1931	1687	1921	1909	1666	2153	13.1067	14.98	1846.33	1909.33
G9986_3466	100340318	lig4	2.61	1.43	1.75	2.68	1.46	3.25	299	178	217	323	146	346	1.93	2.46333	231.333	271.667
G9986_451	100009088	tnf	0.04	0.05	0.02	0.08	0.07	0.02	2	3	1	4	3	1	0.0366667	0.0566667	2	2.66667
G9986_14765	100355881	tp63	0.03	0	0.07	0.03	0.04	0.02	4	0	8	5	5	1	0.0333333	0.03	4	3.66667
G9986_11758	100351722	arfgap2	10.76	12.69	10.7	8.81	8.37	9.88	918.23	1177.21	992.68	797.21	631.71	786.96	11.3833	9.02	1029.37	738.627
G9986_19698	103349519	loc103349519	0	0	0	0.15	0.19	0	0	0	0	1	1	0	0	0.113333	0	0.666667
G9986_11497	100351373	pax5	1.26	1.71	0.82	1.68	1.52	1.02	137	203	97	194	146	103	1.26333	1.40667	145.667	147.667
G9986_13317	100353892	zfpl1	29.64	32.73	28.01	21.07	23.16	21.83	1188	1430	1214	895	821	808	30.1267	22.02	1277.33	841.333
G9986_8753	100347598	col1a1	235.81	510.1	686.44	502	545.47	245.68	35260	82958	111089	79573	71907	34117	477.45	431.05	76435.7	61865.7
G9986_1567	100337726	wdfy1	6.94	4.57	6.62	9.25	6.97	9.42	996	736	1041	1411	893	1263	6.04333	8.54667	924.333	1189
G9986_16456	100358179	sfn	0.16	0.1	0.02	0.07	0.09	0.23	6	4	1	3	3	8	0.0933333	0.13	3.66667	4.66667
G9986_16742	100358556	usp27x	1.5	1.32	1.29	1.82	1.51	1.78	143	137	133	184	127	158	1.37	1.70333	137.667	156.333
G9986_7281	100345590	mbd2	10.72	7.43	9.37	13.2	11.19	13.8	422	269	377	542	385	508	9.17333	12.73	356	478.333
G9986_10871	100350562	rsbn1l	5.83	3.97	6.9	6.8	5.24	7.81	836	619	1070	1033	662	1039	5.56667	6.61667	841.667	911.333
G9986_2446	100338908	phactr1	0.88	1.18	1.01	0.59	1.08	0.37	128	176	155	90	133	47	1.02333	0.68	153	90
G9986_2969	100339650	cd83	0.05	0.06	0.01	0.06	0.04	0.03	3	4	1	4	2	2	0.04	0.0433333	2.66667	2.66667
G9986_8386	100347097	sh3bp4	5.9	6.23	5	5.82	4.77	4.3	577	663	529	603	411	390	5.71	4.96333	589.667	468
G9986_9889	100349190	gadd45gip1	4.34	7.91	5.98	3.39	4.62	3.9	82	163	122	68	77	68	6.07667	3.97	122.333	71
G9986_19160	103348393	tomm22	16.53	21.54	22.93	17.75	16.14	15.81	351	496	526	400	303	309	20.3333	16.5667	457.667	337.333
G9986_8225	100346886	lama3	5.84	4.45	5.57	3.11	3.11	1.29	1082	891	1107	650	535	237	5.28667	2.50333	1026.67	474
G9986_21577	108176047	loc108176047	11.73	8.32	7.12	10.56	11.05	9.44	347	268	227.59	331.12	288	258	9.05667	10.35	280.863	292.373
G9986_7975	100346561	loc100346561	253.56	181.17	273.69	242.39	198.76	262.07	41556.1	32292.9	48547.6	42110.7	28718.1	39890.9	236.14	234.407	40798.8	36906.6
G9986_9711	100348927	ldb3	0.14	0.07	0.05	0.2	0.12	0.29	12	5	5	17	8	21	0.0866667	0.203333	7.33333	15.3333
G9986_4972	100342406	rasgef1c	0.03	0.04	0.06	0.03	0	0.01	2	3	4	2	0	1	0.0433333	0.0133333	3	1
G9986_18094	103346374	loc103346374	0.06	0.94	0.02	0.06	3.33	2.13	3.56	61.04	1.57	3.53	175.59	118.39	0.34	1.84	22.0567	99.17
G9986_12447	100352684	errfi1	17.77	30.93	21.18	26.28	46.64	22.9	1751	3314	2258	2744	4050	2094	23.2933	31.94	2441	2962.67
G9986_3501	100340357	vrk1	2.11	1.66	2.06	1.82	2.2	1.7	109	93	115	100	100	81	1.94333	1.90667	105.667	93.6667
G9986_20882	103352086	loc103352086	0	0	0	0	0	0.03	0	0	0	0	0	1	0	0.01	0	0.333333
G9986_2684	100339250	paqr7	8.18	9.24	8.08	7.77	7.28	9.01	565	684	597	562	443	574	8.5	8.02	615.333	526.333
G9986_659	100009315	adcy5	1.9	2.3	2.02	1.64	1.6	1.2	210	277	242	192	156	123	2.07333	1.48	243	157
G9986_9934	100349246	loc100349246	13.8	8.77	11.32	9.35	9.92	6.1	851.08	588.83	755.38	611.3	539.48	348.96	11.2967	8.45667	731.763	499.913
G9986_1629	100337803	kif15	2.36	0.99	1.22	1.94	1.48	1.49	333	148	180	298	184	193	1.52333	1.63667	220.333	225
G9986_14530	100355567	map10	2.03	1.23	1.37	2.4	2.02	1.95	240	158	175	300	210	214	1.54333	2.12333	191	241.333
G9986_9838	100349114	ess2	4.45	5.87	4.46	4.5	3.81	4.92	241	346	261	258	182	247	4.92667	4.41	282.667	229
G9986_15765	100357246	jam2	28.9	20.23	22.98	29.9	25.06	21.37	3357	2556	2888	3681	2566	2304	24.0367	25.4433	2933.67	2850.33
G9986_9864	100349154	ddx43	0.1	0.03	0.05	0.15	0.06	0.05	10	3	5	15	5	5	0.06	0.0866667	6	8.33333
G9986_5404	100342999	cav3	0.2	0.12	0.21	0.37	0.19	0.29	6	4	7	12	5	8	0.176667	0.283333	5.66667	8.33333
G9986_14689	100355780	ogfod1	2.97	2.87	3.26	2.64	2.44	3.13	354	372	421	334	257	347	3.03333	2.73667	382.333	312.667
G9986_12831	100353223	ube4a	14.7	10.05	13.73	15.58	15.01	17.35	2815.11	2093.4	2845.9	3163.61	2534.95	3087.04	12.8267	15.98	2584.8	2928.53
G9986_16973	100358873	lrmp	0.15	0.05	0.02	0.1	0.08	0.17	10	4	1	7	5	12	0.0733333	0.116667	5	8
G9986_11982	100352047	zscan25	4.44	5.13	3.92	3.78	3.84	4.07	346	446	340	322	271	294	4.49667	3.89667	377.333	295.667
G9986_6299	100344217	loc100344217	0.04	0	0	0.03	0.06	0.08	1	0	0	1	1.49	2	0.0133333	0.0566667	0.333333	1.49667
G9986_17235	100359242	heph	0.01	0.01	0.01	0.05	0.02	0	2	1	2	8	2	0	0.01	0.0233333	1.66667	3.33333
G9986_8371	100347081	slk	7.15	4.39	5.04	8.17	5.31	8.57	1650	1130	1263	2008	1089	1846	5.52667	7.35	1347.67	1647.67
G9986_9872	100349167	loc100349167	0	0	0	0.12	0	0	0	0	0	3.35	0	0	0	0.04	0	1.11667
G9986_17193	100359189	cbx4	7.17	12.66	7.84	6.97	9.26	7.46	408	783	482	420	464	393	9.22333	7.89667	557.667	425.667
G9986_17006	100358924	ube2i	22.19	21.68	24.05	25.77	24.4	27.15	519	552	607	639	503	586	22.64	25.7733	559.333	576
G9986_21048	103352409	loc103352409	0.14	0.1	0.18	0.2	0.28	0.07	9	7	12	12	16	4	0.14	0.183333	9.33333	10.6667
G9986_20471	103351259	loc103351259	0.55	0.5	0.46	0.26	0.96	0.26	12	16	13	8	22	7	0.503333	0.493333	13.6667	12.3333
G9986_6687	100344771	crem	3.28	4.6	4.03	4.71	7.5	2.49	84	135	119	143	166	69	3.97	4.9	112.667	126
G9986_12173	100352294	hcrtr1	0	0	0	0	0	0	0	0	0	0	0	0	0	0	0	0
G9986_12336	100352530	aldh18a1	94.65	110.68	117.98	56.81	88.35	85.47	9930	12630	13393	6318	8171	8323	107.77	76.8767	11984.3	7604
G9986_5959	100343761	tmem265	0.18	0.11	0.33	0.2	0.07	0.26	6	4	12	7	2	8	0.206667	0.176667	7.33333	5.66667
G9986_13221	100353743	grtp1	0.03	0	0	0.07	0.03	0.06	1	0	0	3	1	2	0.01	0.0533333	0.333333	2
G9986_18378	103346920	rnf212	1.05	1.02	0.9	0.75	0.91	0.7	26	27	24	19	19	16	0.99	0.786667	25.6667	18
G9986_9048	100348001	loc100348001	0	0	0	0	0.01	0	0	0	0	0	1	0	0	0.00333333	0	0.333333
G9986_8835	100347713	qpctl	18.1	20.81	18.71	12.08	15.18	12.21	1817	2272	2032	1285	1343	1138	19.2067	13.1567	2040.33	1255.33
G9986_10635	100350244	irf5	0.32	1.02	0.58	0.61	0.75	0.31	21	74	41	43	44	19	0.64	0.556667	45.3333	35.3333
G9986_16443	100358165	zfyve16	8.42	5.74	8.38	9.78	8.09	8.84	1680	1244	1808	2067	1422	1638	7.51333	8.90333	1577.33	1709
G9986_15565	100356976	c4a	1.41	1.28	0.73	1.43	1.81	1.46	241	238	135	259	272	232	1.14	1.56667	204.667	254.333
G9986_1556	100337712	loc100337712	150.04	113.78	138.42	163.54	169.49	169.36	1158.65	958.33	1145.58	1338.68	1152.16	1187.96	134.08	167.463	1087.52	1226.27
G9986_8053	100346654	acadvl	10.77	12.66	13.26	10.19	10.35	11.36	733	937	976	735	621	717	12.23	10.6333	882	691
G9986_10542	100350109	syap1	8.01	6.44	8.36	8.66	6.38	10.11	500	437	564	573	351	585	7.60333	8.38333	500.333	503
G9986_10793	100350469	sel1l3	0.25	0.42	0.55	0.71	0.74	0.55	35	63	83	105	91	71	0.406667	0.666667	60.3333	89
G9986_15503	100356893	myom3	0.14	0.12	0.14	0.14	0.1	0.06	24	24	26	27	15	10	0.133333	0.1	24.6667	17.3333
G9986_12216	100352353	becn1	15.78	12.68	14.47	16.33	12.63	15.99	1016	888	1008	1115	717	955	14.31	14.9833	970.667	929
G9986_2951	100339625	loc100339625	1.39	1.88	1.48	1.14	1.52	1.01	86	127	99	75	83	58	1.58333	1.22333	104	72
G9986_10332	100349801	zfyve28	1	1.26	0.87	1.1	1.12	0.67	106	146	100	124	105	66	1.04333	0.963333	117.333	98.3333
G9986_9252	100348286	loc100348286	2.51	3.22	2.96	2.52	2.44	2.53	156	218	199	166	134	146	2.89667	2.49667	191	148.667
G9986_2186	100338532	loc100338532	0.15	0.06	0.06	0.11	0.03	0.13	9.3	3.67	3.88	7	1.6	7.38	0.09	0.09	5.61667	5.32667
G9986_14201	100355122	c1qtnf9	0.02	0	0.02	0	0.03	0	1	0	1	0	1	0	0.0133333	0.01	0.666667	0.333333
G9986_7285	100345596	armc2	0.16	0.31	0.32	0.34	0.38	0.27	16	32	34	36	33	25	0.263333	0.33	27.3333	31.3333
G9986_11839	100351837	mpig6b	0.01	0	0.02	0.03	0	0	1	0	2	3	0	0	0.01	0.01	1	1
G9986_7832	100346359	dzank1	0.47	0.54	0.42	0.53	0.72	0.39	46	57	44	55	62	34	0.476667	0.546667	49	50.3333
G9986_867	100009552	podxl	0.03	0.39	0.07	0.02	0.17	0.08	5	67	12	4	23	12	0.163333	0.09	28	13
G9986_4658	100341973	ccdc43	3.57	2.65	3.23	3.12	3.2	3.77	244	197	239	226	193	239	3.15	3.36333	226.667	219.333
G9986_15161	100356429	lgr4	21.66	11.93	17.14	18.8	13.73	27.96	3462	2076	2967	3184	1935	4152	16.91	20.1633	2835	3090.33
G9986_1916	100338179	tns4	0.11	0.03	0.04	0	0.01	0.07	10	3	4	0	1	6	0.06	0.0266667	5.66667	2.33333
G9986_3984	100341027	ccdc58	3.86	1.95	4.13	4.78	3.05	5.61	104	57	113	124	71	134	3.31333	4.48	91.3333	109.667
G9986_2572	100339094	mlh3	1.33	0.82	1.16	1.21	1.46	1.49	240	163	226	233	231	248	1.10333	1.38667	209.667	237.333
G9986_2763	100339351	etfa	11.31	9.82	13.46	11.71	11.72	9.56	451	426	580	495	412	353	11.53	10.9967	485.667	420
G9986_11231	100351022	phldb2	1.37	0.86	1.38	2.16	2.05	2.42	254	172	275	421	333	413	1.20333	2.21	233.667	389
G9986_20733	103351778	loc103351778	4.73	2.61	3.62	3.63	4.43	4.05	80	48	66	65	66	63	3.65333	4.03667	64.6667	64.6667
G9986_7174	100345435	bcas2	14.58	14.82	16.52	16.11	13.63	15.04	403	446	493	472	332	384	15.3067	14.9267	447.333	396
G9986_12094	100352187	plekha6	0.57	0.5	0.33	0.62	0.61	0.47	123	116	76	140	116	93	0.466667	0.566667	105	116.333
G9986_11098	100350846	tubg1	12.05	12.33	12.77	10.67	11.21	12.7	605.59	674.11	693.89	568.52	496.41	591.62	12.3833	11.5267	657.863	552.183
G9986_652	100009305	alcam	8.12	7.45	18.62	19.91	14.06	13.19	567	575	1430	1435	881	786	11.3967	15.72	857.333	1034
G9986_17938	103346142	ntrk3	1.27	3.85	2.65	0.61	1.54	2.23	45	148	101	23	48	73	2.59	1.46	98	48
G9986_13933	100354738	slc15a4	12.94	14.5	14.65	12.01	13.26	12.35	497	606	608	489	449	439	14.03	12.54	570.333	459
G9986_406	100009037	cdkn1b	6.04	7.3	7.28	6.04	5.96	7.01	485	638	633	514	422	522	6.87333	6.33667	585.333	486
G9986_3870	100340857	tnks2	17.85	10.63	16.89	17.66	14.4	20.49	3176	2083	3243	3346	2259	3338	15.1233	17.5167	2834	2981
G9986_2977	100339660	med12l	0.54	0.32	0.28	0.28	0.38	0.6	150	96	85	82	90	156	0.38	0.42	110.333	109.333
G9986_18264	103346697	loc103346697	4.93	4.76	4.4	3.89	3.01	2.97	201	211	194	168	108	112	4.69667	3.29	202	129.333
G9986_13612	100354298	tmem41a	3.52	2.86	3.31	3.64	2.58	3.08	189	167	192	207	122	153	3.23	3.1	182.667	160.667
G9986_15917	100357441	tas2r4	0.12	0	0.03	0.03	0.03	0.03	4	0	1	1	1	1	0.05	0.03	1.66667	1
G9986_18498	103347148	loc103347148	0.64	0.95	1.56	0.37	1.17	0.85	5	8	13	3	8	6	1.05	0.796667	8.66667	5.66667
G9986_17108	100359070	synpo2l	0.05	0.01	0.04	0.02	0.03	0.04	7	1	5	3	3	5	0.0333333	0.03	4.33333	3.66667
G9986_12979	100353414	kiz	4.08	3.91	4.21	5.14	4.2	5.52	278	290	310	371	252	349	4.06667	4.95333	292.667	324
G9986_7080	100345312	loc100345312	0	0.05	0	0.02	0.02	0.05	0	2.22	0	0.99	0.96	2	0.0166667	0.03	0.74	1.31667
G9986_19453	103349012	loc103349012	0.3	0.37	0.23	0.2	0.33	0.27	6.92	9.25	5.85	5	6.82	5.71	0.3	0.266667	7.34	5.84333
G9986_14346	100355323	znf286a	2.68	1.75	2.02	3.47	2.53	3.8	381	261	292	490	311	500	2.15	3.26667	311.333	433.667
G9986_3127	100339858	tmed3	152.46	168.98	196.69	136.84	147.01	153.06	4055	4892	5648	3858	3446	3760	172.71	145.637	4865	3688
G9986_7418	100345779	loc100345779	0.06	0.02	0.03	0.05	0.04	0.08	10	4	5	8	6	11	0.0366667	0.0566667	6.33333	8.33333
G9986_17531	103345356	loc103345356	0.09	0.07	0.07	0.03	0.09	0.13	17	15	12	8	17	24	0.0766667	0.0833333	14.6667	16.3333
G9986_16552	100358305	ccdc97	7.76	11.48	9.13	6.92	7.1	7.16	620	998	789	586	500	531	9.45667	7.06	802.333	539
G9986_14674	100355759	ilk	35.95	39.79	45.21	35.83	40.25	30.38	1624	1956	2208	1716	1603	1271	40.3167	35.4867	1929.33	1530
G9986_11049	100350789	asb13	4.48	3.53	3.68	4.04	3.54	3.85	387	332	344	370	270	309	3.89667	3.81	354.333	316.333
G9986_23040	108178533	loc108178533	0	0	0	0.08	0	0	0	0	0	1	0	0	0	0.0266667	0	0.333333
G9986_17219	100359222	mcl1	22.43	26.97	23.43	26.62	25.44	25.45	2733	3575	3090	3439	2733	2879	24.2767	25.8367	3132.67	3017
G9986_19284	103348619	loc103348619	0	0.08	0.09	0.13	0	0	0	2	2	3	0	0	0.0566667	0.0433333	1.33333	1
G9986_17569	103345414	loc103345414	0.06	0	0	0.05	0.06	0.12	1	0	0	1	1	2	0.02	0.0766667	0.333333	1.33333
G9986_19496	103349105	loc103349105	0.41	0.26	0.14	0.42	0.54	0.52	25	17	9	27	29	29	0.27	0.493333	17	28.3333
G9986_15356	100356690	tcn1	0	0	0	0	0	0	0	0	0	0	0	0	0	0	0	0
G9986_16326	100358003	polm	1.14	2.66	1.88	0.95	1.79	1.23	60	152	107	53	83	60	1.89333	1.32333	106.333	65.3333
G9986_20518	103351350	vsir	8.64	14.61	10.15	9.92	12.64	7.53	543	999	690	661	700	439	11.1333	10.03	744	600
G9986_21336	108175707	loc108175707	0.71	0.95	0.76	0.57	0.74	1.24	13	18.99	15	11.08	12	21	0.806667	0.85	15.6633	14.6933
G9986_10338	100349809	kctd21	1.11	1.29	1.61	1.57	1.37	1.32	118	148	182	177	127	128	1.33667	1.42	149.333	144
G9986_5749	100343468	loc100343468	0.02	0.13	0.06	0.01	0.06	0.02	2	14	6	1	5	2	0.07	0.03	7.33333	2.66667
G9986_22610	108177680	loc108177680	1.81	2.17	1.58	1.53	2.28	1.34	282.37	369.4	263.92	253.66	313.23	194.41	1.85333	1.71667	305.23	253.767
G9986_14518	100355549	crot	1.47	1.24	1.83	2.42	2.45	2.44	127	110	171	219	153	166	1.51333	2.43667	136	179.333
G9986_2126	100338455	ostf1	5.76	3.66	5.39	6.27	4.74	5.89	262	181	265	302	190	248	4.93667	5.63333	236	246.667
G9986_20308	103350915	edaradd	0.13	0.05	0.14	0.03	0.09	0.07	9	4	9	2	6	5	0.106667	0.0633333	7.33333	4.33333
G9986_5569	100343225	loc100343225	0.4	0.06	0.42	0.56	0.39	0.24	23.6	4.39	23.61	30.79	21.32	12.67	0.293333	0.396667	17.2	21.5933
G9986_4406	100341607	znf384	10.46	10.07	9.99	10.56	10.95	12.5	979	1023	1008	1046	903	1085	10.1733	11.3367	1003.33	1011.33
G9986_19341	103348741	loc103348741	0.49	0.19	0.5	0.72	0.49	0.9	10	5	11	15	8	14	0.393333	0.703333	8.66667	12.3333
G9986_8474	100347227	tepp	0.07	0	0.02	0	0.05	0	3	0	1	0	2	0	0.03	0.0166667	1.33333	0.666667
G9986_11520	100351402	c5h16orf70	4.77	3.76	4.28	4.4	4.6	5.49	405	346	393	393	342	430	4.27	4.83	381.333	388.333
G9986_14639	100355717	nucks1	45.44	24.99	33.56	43.95	29.07	40.09	8318	4976	6650	8530	4692	6818	34.6633	37.7033	6648	6680
G9986_4388	100341586	cplx1	0	0	0	0	0	0.02	0	0	0	0	0	1	0	0.00666667	0	0.333333
G9986_14696	100355789	resp18	0	0	0	0	0.05	0.05	0	0	0	0	1	1	0	0.0333333	0	0.666667
G9986_22252	108177081	loc108177081	0.03	0.02	0	0.03	0.14	0.09	2	1	0	2	7	5	0.0166667	0.0866667	1	4.66667
G9986_15283	100356593	ndufa4l2	427.94	487.74	510.29	427.33	428.26	305.16	12021	14912	15478	12724	10602	7920	475.323	386.917	14137	10415.3
G9986_19590	103349284	loc103349284	0	0	0	0.02	0	0	0	0	0	1	0	0	0	0.00666667	0	0.333333
G9986_4080	100341160	loc100341160	5.89	5.54	3.32	13.78	4.41	7.02	126.78	129.86	77.07	314.38	83.57	139.38	4.91667	8.40333	111.237	179.11
G9986_18162	103346477	loc103346477	0.28	0.17	0.14	0	0.7	0.41	4.01	2.47	2	0	9.24	5.42	0.196667	0.37	2.82667	4.88667
G9986_22473	108177425	loc108177425	0.05	0.09	0.39	0.13	0.05	0.3	1	2	9	3	1	6	0.176667	0.16	4	3.33333
G9986_11318	100351140	minar2	0	0	0.01	0.01	0	0	0	0	1	1	0	0	0.00333333	0.00333333	0.333333	0.333333
G9986_2552	100339065	loc100339065	9.78	6.84	10.98	10.04	7.59	11.11	680.52	517.89	826.73	741.03	465.97	717.4	9.2	9.58	675.047	641.467
G9986_12434	100352665	ipo5	33.88	25.55	34.8	39.01	28.83	36.77	4392	3603	4882	5361	3295	4426	31.41	34.87	4292.33	4360.67
G9986_6506	100344512	lpar4	10.63	3.15	6.08	8.98	4.64	8.23	957	309	592	857	368	688	6.62	7.28333	619.333	637.667
G9986_17682	103345602	loc103345602	1.07	0.77	1	1.28	1.67	1.29	29.24	21	28.08	36	41.18	31	0.946667	1.41333	26.1067	36.06
G9986_12077	100352168	ndufs2	18.44	25.61	25.94	23.76	23.9	17.86	914	1381	1390	1248	1044	820	23.33	21.84	1228.33	1037.33
G9986_7668	100346131	cmtm5	6.64	4.1	2.19	8.21	4	5.93	177	119	63	232	94	146	4.31	6.04667	119.667	157.333
G9986_21783	108176373	loc108176373	0.09	0.16	0.2	0.21	0.2	0.24	2	4	5	5	4	5	0.15	0.216667	3.66667	4.66667
G9986_2415	100338868	ube3b	12.51	11.69	12.09	12.21	11.63	10.34	2151	2187	2250	2226	1764	1653	12.0967	11.3933	2196	1881
G9986_22735	108177989	loc108177989	0	0	0.01	0	0.02	0.03	0	0	1	0	1	2	0.00333333	0.0166667	0.333333	1
G9986_11325	100351152	znf804a	0	0	0	0.01	0.02	0.02	0	0	0	1	2	2	0	0.0166667	0	1.66667
G9986_22486	108177443	loc108177443	0.04	0.04	0	0.04	0	0.02	1	1	0	1	0	1	0.0266667	0.02	0.666667	0.666667
G9986_2160	100338497	bend5	0.33	0.34	0.43	0.16	0.16	0.37	18	17	24	8	5	12	0.366667	0.23	19.6667	8.33333
G9986_14491	100355515	ric8a	11.54	16.75	13.44	11.59	10.43	9.39	754	1191	950	803	601	569	13.91	10.47	965	657.667
G9986_17723	103345670	znf213	1.2	1.06	0.92	0.94	1.29	1.21	89	84.99	74	74	84	83	1.06	1.14667	82.6633	80.3333
G9986_10345	100349817	igfbp1	0	0	0	0	0	0.02	0	0	0	0	0	1	0	0.00666667	0	0.333333
G9986_23139	108178714	loc108178714	0.66	0.23	0.26	0.39	0.47	0.55	22	8	10	14	13	16	0.383333	0.47	13.3333	14.3333
G9986_19993	103350181	loc103350181	0	0	0	0	0	0	0	0	0	0	0	0	0	0	0	0
G9986_7904	100346463	kcnk17	0	0	0	0	0	0	0	0	0	0	0	0	0	0	0	0
G9986_18972	103348007	gprin1	0	0.04	0.11	0	0.14	0.09	0	1	3	0	3	2	0.05	0.0766667	1.33333	1.66667
G9986_1854	100338099	loc100338099	12.46	5.36	8.24	11.49	7.39	15.28	1099	517	788	1074	576	1248	8.68667	11.3867	801.333	966
G9986_10902	100350595	pabpc5	1.64	0.9	1.34	1.39	1.25	1.95	344	205	306	310	232	382	1.29333	1.53	285	308
G9986_1811	100338043	loc100338043	39.84	18.37	25.53	56.22	27.76	50.54	1372.31	688.57	949.83	2052.53	842.65	1610.03	27.9133	44.84	1003.57	1501.74
G9986_18528	103347195	loc103347195	0	0	0	0	0.02	0.02	0	0	0	0	1	1	0	0.0133333	0	0.666667
G9986_968	100101607	mmp24	0.01	0.02	0.01	0.02	0	0.04	1	3	1	2	0	4	0.0133333	0.02	1.66667	2
G9986_6810	100344940	psmc3ip	0.52	0.26	0.28	0.39	0.47	0.21	33	18	19	26	26	12	0.353333	0.356667	23.3333	21.3333
G9986_3278	100340062	lmo3	0	0	0	0	0	0	0	0	0	0	0	0	0	0	0	0
G9986_7366	100345706	znf280d	4.94	2.63	4.82	5.83	4.52	6.47	580	338	635	723	464	700	4.13	5.60667	517.667	629
G9986_3357	100340164	mroh7	2.07	1.65	1.73	1.65	1.68	2.12	250	214	224	210	181	235	1.81667	1.81667	229.333	208.667
G9986_11126	100350881	stra6	0.92	1.14	1.05	0.73	1.54	0.42	64	86	79	54	94	27	1.03667	0.896667	76.3333	58.3333
G9986_16404	100358111	armc4	0.01	0	0	0.01	0.01	0	1	0	0	1	1	0	0.00333333	0.00666667	0.333333	0.666667
G9986_930	100101556	camk2g	6.87	6.54	8.05	6.1	5.98	6.24	362	375	459	341	278	305	7.15333	6.10667	398.667	308
G9986_18746	103347529	loc103347529	0	0	0	0	0.12	0	0	0	0	0	1	0	0	0.04	0	0.333333
G9986_18666	103347411	naprt	2.64	4.79	5.41	2.99	4.37	2.14	35	69	77	42	51	26	4.28	3.16667	60.3333	39.6667
G9986_11977	100352041	yrdc	9.27	12.36	10.53	6.22	8.02	7.21	353	512	433	251	269	254	10.72	7.15	432.667	258
G9986_18861	103347712	loc103347712	0	0	0.01	0	0	0	0	1	3	1	0	0	0.00333333	0	1.33333	0.333333
G9986_18853	103347699	loc103347699	0.16	0.12	0.04	0.18	0.23	0.28	5	4	2	8	8	8	0.106667	0.23	3.66667	8
G9986_6197	100344072	scml4	0	0	0	0	0	0	0	0	0	0	0	0	0	0	0	0
G9986_2460	100338926	dennd1b	2.66	3.29	6.12	3.25	6.44	3.53	136.17	177.77	214.15	160.71	192.68	191.23	4.02333	4.40667	176.03	181.54
G9986_3917	100340930	eaf1	7.82	7.42	5.89	8.49	6.3	8.18	528	545	430	607	375	512	7.04333	7.65667	501	498
G9986_21656	108176156	loc108176156	0	0	0	0	0	0	0	0	0	0	0	0	0	0	0	0
G9986_22870	108178222	loc108178222	0.07	0.15	0.07	0.14	0.18	0.05	5	11	5	10	11	3	0.0966667	0.123333	7	8
G9986_12920	100353339	yif1b	69.34	75.34	71.23	52.6	53.01	60.21	2340	2765	2593	1880	1572	1880	71.97	55.2733	2566	1777.33
G9986_13751	100354496	sox10	0.05	0.02	0.11	0.01	0.05	0.06	4.01	2	9.99	1	4.04	5	0.06	0.04	5.33333	3.34667
G9986_11677	100351607	zrsr2	2.47	2.04	1.66	1.89	1.87	2.44	138	124	100	112	92	126	2.05667	2.06667	120.667	110
G9986_17229	100359234	lipj	0.51	0.29	0.31	0.69	0.44	0.49	23	15	15	36	19	21	0.37	0.54	17.6667	25.3333
G9986_20333	103350963	nrip3	0.95	1.12	0.67	0.7	1.08	0.94	114.2	146.31	87	89	115.24	105.18	0.913333	0.906667	115.837	103.14
G9986_10810	100350488	gpr19	1.71	0.62	0.86	1.09	1.28	1.38	101	41	55	75	64	75	1.06333	1.25	65.6667	71.3333
G9986_4810	100342178	fam234a	20.61	27	28.77	20.64	20.11	20.81	1578	2249	2383	1675	1357	1478	25.46	20.52	2070	1503.33
G9986_7703	100346177	qdpr	16.46	22.55	25.46	17.61	14.09	14.79	350	522	584	397	264	290	21.49	15.4967	485.333	317
G9986_17866	103345961	loc103345961	0	0	0	0	0	0	0	0	0	0	0	0	0	0	0	0
G9986_4774	100342127	nfe2l3	0	0.01	0	0.01	0	0	0	1	0	1	0	0	0.00333333	0.00333333	0.333333	0.333333
G9986_14718	100355817	cdkn3	2.87	0.6	0.95	2.28	1.08	2.14	198	45	71	167	66	137	1.47333	1.83333	104.667	123.333
G9986_19359	103348788	loc103348788	0.31	0.34	0.39	0.32	0.45	0.36	35	39	52	38	43	40	0.346667	0.376667	42	40.3333
G9986_8643	100347448	fbxl12	12.33	17.48	12.2	9.76	9.94	12.36	560	864	599	470	398	520	14.0033	10.6867	674.333	462.667
G9986_18465	103347076	loc103347076	0	0	0	0.05	0	0	0	0	0	1	0	0	0	0.0166667	0	0.333333
G9986_17715	103345660	loc103345660	0.02	0	0	0.06	0.02	0	1	0	0	4	1.1	0	0.00666667	0.0266667	0.333333	1.7
G9986_3597	100340483	loc100340483	14.29	17.65	27.49	25.21	25.76	21.23	726.45	976.04	1511	1358.24	1154.42	999.82	19.81	24.0667	1071.16	1170.83
G9986_5831	100343588	oxa1l	16.42	13.56	22.31	17.41	14.47	18.24	864	776	1269	971	671	889	17.43	16.7067	969.667	843.667
G9986_6866	100345019	loc100345019	272.05	372.35	392.54	186.84	277.97	219.02	11072.4	16489.4	17265.8	8060.48	9971.41	8252.08	345.647	227.943	14942.5	8761.32
G9986_7911	100346470	ap4b1	2.36	3.19	3.05	2.46	2.85	3.04	198	298	282	218	221	247	2.86667	2.78333	259.333	228.667
G9986_16935	100358813	ywhae	113.58	80.62	120.93	128.59	102.34	121.86	6318	4879	7274	7583	5018	6283	105.043	117.597	6157	6294.67
G9986_5885	100343662	gba	8.14	11.73	14.26	9.84	12.04	8.74	529	829	1002	677	689	526	11.3767	10.2067	786.667	630.667
G9986_12667	100352999	ifitm5	0.06	0.17	0.11	0.06	0.14	0	1	3	2	1	2	0	0.113333	0.0666667	2	1
G9986_3673	100340588	ppie	16.78	16.9	14.1	16.17	15.46	17.17	863.62	952.44	787.53	882.18	704.53	818.39	15.9267	16.2667	867.863	801.7
G9986_16968	100358865	kifc3	8.11	12.67	11.61	6.4	9.13	5.88	806	1378	1257	676	803	531	10.7967	7.13667	1147	670
G9986_22988	108178458	loc108178458	0	0	0	0	0	0	0	0	0	0	0	0	0	0	0	0
G9986_15208	100356495	loc100356495	0.16	0	0.13	0.08	0.06	0.07	11.76	0	10	6	4.14	5	0.0966667	0.07	7.25333	5.04667
G9986_17110	100359073	fam57a	7.16	7.48	8.65	7.35	7.41	7.53	504	572	659	549	460	492	7.76333	7.43	578.333	500.333
G9986_6288	100344198	dcaf12	10.41	10.64	10.24	8.92	10.54	11.59	1207	1376	1300	1102	1106	1247	10.43	10.35	1294.33	1151.67
G9986_16929	100358805	dip2a	10.89	11.98	12.18	9.82	11.87	8.52	2111	2525	2555	1998	2026	1526	11.6833	10.07	2397	1850
G9986_8360	100347066	klhdc9	0.04	0.02	0.04	0.1	0.08	0.07	2	1	2	5	2	2	0.0333333	0.0833333	1.66667	3
G9986_16448	100358171	guca2a	0.02	0.04	0.05	0.06	0.02	0.06	1	2	2	3	1	2	0.0366667	0.0466667	1.66667	2
G9986_945	100101581	mlnr	0.08	0.18	0.05	0.13	0.09	0.03	3	7	2	5	3	1	0.103333	0.0833333	4	3
G9986_19686	103349489	loc103349489	0.03	0.05	0.03	0.02	0.02	0.03	3	5	3	2	2	3	0.0366667	0.0233333	3.66667	2.33333
G9986_18555	103347240	loc103347240	5.7	6.84	6.38	3.62	4.13	4.06	647	844	783	435	413	428	6.30667	3.93667	758	425.333
G9986_9396	100348484	map3k1	1.98	1.56	1.76	2.43	2.91	3.54	394	337	379	514	511	655	1.76667	2.96	370	560
G9986_11331	100351158	gpc5	0.03	0.01	0.01	0	0.02	0.05	2	1	1	0	1	3	0.0166667	0.0233333	1.33333	1.33333
G9986_8945	100347859	gltp	12.85	12.62	14.06	11.29	10.32	12.01	612	654	724	570	433	530	13.1767	11.2067	663.333	511
G9986_5087	100342564	sec31a	97.31	64.49	96.02	81.54	73.57	101.42	12266	8865	13040	10874	8208	11897	85.94	85.51	11390.3	10326.3
G9986_1364	100328727	gdf9	0.23	0.27	0.27	0.44	0.41	0.31	11	13	14	23	18	14	0.256667	0.386667	12.6667	18.3333
G9986_17762	103345733	bicra	2.29	2.56	2.31	2.54	2.42	2.31	172	209	188	202	160	161	2.38667	2.42333	189.667	174.333
G9986_21409	108175806	loc108175806	0	0	0	0	0	0	0	0	0	0	0	0	0	0	0	0
G9986_14264	100355207	epm2a	0.7	0.33	0.56	0.37	0.43	0.49	120	61	103	67	64	77	0.53	0.43	94.6667	69.3333
G9986_2408	100338854	ifngr2	10.83	11.39	16.17	14.69	13.61	12.08	466	533	752	670	516	481	12.7967	13.46	583.667	555.667
G9986_21402	108175794	loc108175794	0	0	0	3.16	1.3	1.23	0	0	0	55.27	18.86	18.7	0	1.89667	0	30.9433
G9986_1386	100328760	atp6ap1	88.79	104.39	98.13	79.82	102.04	86.79	3800	4861	4539	3621	3849	3439	97.1033	89.55	4400	3636.33
G9986_798	100009478	hsd17b1	0.28	0.56	0.41	0.16	0.36	0.48	13	29	21	8	15	21	0.416667	0.333333	21	14.6667
G9986_11198	100350977	tbc1d19	1.65	1.48	2.1	1.93	2.33	2.76	101	101	134	116	123	155	1.74333	2.34	112	131.333
G9986_13215	100353732	oasl	0.44	0.03	0.28	0.22	0.27	0.49	26	2	18	14	14	27	0.25	0.326667	15.3333	18.3333
G9986_2242	100338611	znf263	4.37	5.08	3.67	3.74	3.6	4.21	389	454	353	369	295	372	4.37333	3.85	398.667	345.333
G9986_7145	100345400	mterf4	3.24	4.05	3.89	4.54	4.07	3.51	95	129	123	141	105	95	3.72667	4.04	115.667	113.667
G9986_21349	108175722	loc108175722	0.05	0	0	0	0	0	0.88	0	0	0	0	0	0.0166667	0	0.293333	0
G9986_22459	108177408	loc108177408	0	0	0	0	0.04	0	0	0	0	0	1	0	0	0.0133333	0	0.333333
G9986_14798	100355923	mrpl16	10.72	9.46	11.29	10.43	9.98	10.79	284	273	323	293	233	264	10.49	10.4	293.333	263.333
G9986_6504	100344510	ppil2	12.01	12.58	13.16	11.28	13.12	11.98	791	902	938	788	762	732	12.5833	12.1267	877	760.667
G9986_18064	103346332	loc103346332	50.17	31.05	42.27	32.72	21.73	29.05	917	618	833	634	350	489	41.1633	27.8333	789.333	491
G9986_23136	108178706	loc108178706	0	0	0	0	0	0	0	0	0	0	0	0	0	0	0	0
G9986_879	100009564	scnn1b	0.82	0.33	0.77	3.48	1.64	0.63	59	26	60	265	104	42	0.64	1.91667	48.3333	137
G9986_5916	100343704	ociad1	81.32	51.86	61.74	78.45	65.4	91.95	2844	1883	2330	2967	2058	3058	64.9733	78.6	2352.33	2694.33
G9986_3585	100340468	trappc2	13.51	13.87	13.09	12.69	7.77	13.53	229	256	239	228	116	211	13.49	11.33	241.333	185
G9986_5070	100342534	loc100342534	0.68	1.96	1.11	1.13	1.45	1.21	8	25.02	14.02	14.02	15.03	13.01	1.25	1.26333	15.68	14.02
G9986_12594	100352888	cdk20	1.99	1.86	1.2	1.98	1.92	2.1	133	137	87	141	116	130	1.68333	2	119	129
G9986_11277	100351084	abcc5	8.94	12.03	10.93	7.58	8.84	11.65	1324	1958	1737	1162	1116	1600	10.6333	9.35667	1673	1292.67
G9986_11081	100350826	golph3	71.57	65.67	88.03	70.16	69.85	76.28	5914	5902	7869	6145	5088	5848	75.09	72.0967	6561.67	5693.67
G9986_19439	103348991	loc103348991	0	0	0.03	0.06	0.07	0	0	0	1	2	2	0	0.01	0.0433333	0.333333	1.33333
G9986_20016	103350226	loc103350226	0	0.22	0.07	0.08	0.27	0.09	0	3	1	1	3	1	0.0966667	0.146667	1.33333	1.66667
G9986_14566	100355620	znf717	0.76	0.44	0.69	0.93	0.64	1.21	83	52	82	106	62	115	0.63	0.926667	72.3333	94.3333
G9986_16283	100357943	loc100357943	0.07	0.04	0.05	0.09	0.06	0.08	5	3	4	7	4	5	0.0533333	0.0766667	4	5.33333
G9986_21520	108175984	loc108175984	0	0	0	0	0.1	0	0	0	0	0	1	0	0	0.0333333	0	0.333333
G9986_22539	108177589	loc108177589	0	0.03	0	0	0	0	0	1	0	0	0	0	0.01	0	0.333333	0
G9986_11927	100351964	braf	7.98	5.24	7.02	6.9	7.61	8.19	1548	1301	1612	1348	1180	1333	6.74667	7.56667	1487	1287
G9986_4626	100341929	ptrhd1	1.83	1.83	2.14	1.72	3.17	2.16	34	37	43	34	52	37	1.93333	2.35	38	41
G9986_17828	103345885	evc	5.81	9.75	6.13	5.15	7.46	3.54	151	276	172	142	171	85	7.23	5.38333	199.667	132.667
G9986_14824	100355964	ppp1r14d	0.26	0.43	0.45	0.44	0.41	0.51	12	22	23	22	17	22	0.38	0.453333	19	20.3333
G9986_4730	100342069	loc100342069	0.02	0.04	0.04	0.03	0	0.02	2	5	4.53	3	0	2	0.0333333	0.0166667	3.84333	1.66667
G9986_1329	100328681	map1a	7.78	9.67	8.28	9.02	8.23	7.95	2620	3438	3020	3221	2430	2488	8.57667	8.4	3026	2713
G9986_15245	100356540	mavs	4.33	5.18	4.85	4.11	5.11	5.26	873	1134	1055	873	911	985	4.78667	4.82667	1020.67	923
G9986_11145	100350905	dennd5b	0.3	0.36	0.37	0.42	0.37	0.45	77	100	103	113	82	105	0.343333	0.413333	93.3333	100
G9986_17803	103345830	loc103345830	0	0.05	0	0	0	0	0	2	0	0	0	0	0.0166667	0	0.666667	0
G9986_934	100101570	dio1	0	0.03	0.07	0	0.04	0	0	1	2	0	1	0	0.0333333	0.0133333	1	0.333333
G9986_5258	100342792	sap130	5.56	5.4	4.83	5.09	4.8	6.05	651	705	621	641	503	661	5.26333	5.31333	659	601.667
G9986_10088	100349456	slc1a6	0.04	0.06	0.06	0.03	0.07	0.03	4	6	6	3	5	2	0.0533333	0.0433333	5.33333	3.33333
G9986_2086	100338392	mmadhc	30.72	24.15	33.19	29.12	28.87	38.45	1575	1347	1840	1583	1305	1827	29.3533	32.1467	1587.33	1571.67
G9986_14256	100355197	ap1s3	0	0	0	0	0	0.03	0	0	0	0	0	2	0	0.01	0	0.666667
G9986_7251	100345551	loc100345551	0.02	0	0.02	0.02	0	0	1	0	2	2	0	0	0.0133333	0.00666667	1	0.666667
G9986_21255	108175514	loc108175514	0.67	0.95	0.5	0.5	1.14	0.43	20	31	16	16	30	12	0.706667	0.69	22.3333	19.3333
G9986_12651	100352975	smim7	21.41	27.93	25.99	22.79	22.38	19.16	904	1283	1186	1020	833	749	25.11	21.4433	1124.33	867.333
G9986_6862	100345015	aagab	6.06	5.44	7	5.67	5.3	6.08	401	392	501	398	309	373	6.16667	5.68333	431.333	360
G9986_20322	103350942	commd3	10.32	6.36	12.82	10.22	11	10.86	298	200	400	313	280	290	9.83333	10.6933	299.333	294.333
G9986_17012	100358935	purg	1.41	0.9	1.79	1.83	1.82	2.42	77.42	53.58	106.09	106.68	88.25	122.99	1.36667	2.02333	79.03	105.973
G9986_1322	100328671	pi4kb	10.68	10.38	10.66	9.63	10.82	8.64	1066	1188	1194	1028	969	817	10.5733	9.69667	1149.33	938
G9986_15786	100357272	znf567	4	2.58	3.07	3.47	3.03	4.8	432	303	359	397	289	481	3.21667	3.76667	364.667	389
G9986_58	100008658	prnp	19.24	22.22	24.53	20.19	16.86	22.66	1448	1819	1994	1608	1118	1582	21.9967	19.9033	1753.67	1436
G9986_8965	100347884	sema4f	1.58	1.6	2.16	2.07	1.91	1.86	176	195	257	254	196	177	1.78	1.94667	209.333	209
G9986_10492	100350040	unc119b	10.97	10.89	11.5	10.98	11.14	9.36	1416	1528	1606	1502	1267	1122	11.12	10.4933	1516.67	1297
G9986_13386	100353987	loc100353987	0.03	0.01	0.03	0	0.04	0.04	3.27	1.01	2.78	0	3.84	3.56	0.0233333	0.0266667	2.35333	2.46667
G9986_2666	100339224	lrriq1	0.2	0.01	0.13	0.2	0.1	0.16	32	1	22	34	14	24	0.113333	0.153333	18.3333	24
G9986_13256	100353805	zswim7	2.7	2.4	2.9	2.46	1.93	2.41	62	60	72	60	39	51	2.66667	2.26667	64.6667	50
G9986_8863	100347753	trim45	3.9	3.67	3.47	3.56	3.28	3.81	367	376	353	355	272	333	3.68	3.55	365.333	320
G9986_5917	100343706	kiaa1841	1.19	0.79	0.84	1.18	0.94	1.44	156	111	120	164	110	175	0.94	1.18667	129	149.667
G9986_20236	103350757	nap1l5	0.01	0	0.01	0	0.01	0.01	1	0	1	0	1	1	0.00666667	0.00666667	0.666667	0.666667
G9986_11513	100351392	fbxo11	18.33	9.81	15.46	18.07	15.64	24.32	2160	1257	1972	2258	1625	2661	14.5333	19.3433	1796.33	2181.33
G9986_12591	100352882	sec61b	50.23	57.21	60.77	49.5	53.86	37.46	1033	1281	1348	1079	976	710	56.07	46.94	1220.67	921.667
G9986_21719	108176262	loc108176262	0	0.17	0	0	0	0.21	0	1	0	0	0	1	0.0566667	0.07	0.333333	0.333333
G9986_6808	100344938	loc100344938	22.94	24.61	27.75	23.33	19.78	21.76	1471	1701	1921	1558	1122	1285	25.1	21.6233	1697.67	1321.67
G9986_6986	100345188	bend7	0.27	0.25	0.22	0.46	0.28	0.48	57	46	45	80	42	73	0.246667	0.406667	49.3333	65
G9986_14804	100355931	poc1b	5.11	3.23	4.71	5.3	5.02	4.95	274	190	272	298	238	242	4.35	5.09	245.333	259.333
G9986_8216	100346873	krt82	0	0.05	0.04	0.01	0.03	0.03	0	4	3	1	2	2	0.03	0.0233333	2.33333	1.66667
G9986_4735	100342074	coq6	5.44	4.33	5.21	3.91	4.58	4.29	255	221	264	194	189	186	4.99333	4.26	246.667	189.667
G9986_21901	108176538	loc108176538	8.73	7.25	9.84	8.72	8.11	9.33	192.34	173.79	233.73	203.63	157.32	189.49	8.60667	8.72	199.953	183.48
G9986_20834	103351979	loc103351979	0	0	0.03	0	0	0	0	0	1	0	0	0	0.01	0	0.333333	0
G9986_3734	100340670	prkaa2	0.71	0.29	0.67	1.45	0.76	2.1	49	22	50	106	46	134	0.556667	1.43667	40.3333	95.3333
G9986_1530	100328954	cyp3a6	0	0.02	0	0.02	0.08	0.02	0	1	0	1	4	1	0.00666667	0.04	0.333333	2
G9986_16332	100358011	nrdc	17.63	14.62	17.52	16.02	14.39	18.8	2254	2031	2421	2169	1621	2226	16.59	16.4033	2235.33	2005.33
G9986_2209	100338563	slc38a4	1.55	3.94	5.2	0.82	4.6	1.34	80	236	339	58	245	84	3.56333	2.25333	218.333	129
G9986_15134	100356393	epx	0	0.01	0	0	0	0.01	0	1	0	0	0	1	0.00333333	0.00333333	0.333333	0.333333
G9986_7308	100345625	dgat2l6	0.04	0	0.07	0.02	0.05	0	2	0	4	1	2	0	0.0366667	0.0233333	2	1
G9986_8504	100347266	nynrin	7.87	9.59	9.41	7.8	9.2	7	1641	2175	2123	1725	1692	1356	8.95667	8	1979.67	1591
G9986_11322	100351145	ralgapb	7.59	4.71	6.89	6.55	5.8	7.66	2011	1356	1977	1841	1354	1885	6.39667	6.67	1781.33	1693.33
G9986_9268	100348309	loc100348309	15.11	5.44	9.96	14.34	9.56	20.16	3099.99	1214.09	2210.37	3118.34	1728.53	3842.1	10.17	14.6867	2174.82	2896.32
G9986_11088	100350834	gabpa	6.2	3.35	4.92	7	4.67	6.88	865	508	741	1034	573	890	4.82333	6.18333	704.667	832.333
G9986_15108	100356359	gem	0.76	0.87	1.39	2.43	1.09	0.98	41	51	81	139	52	49	1.00667	1.5	57.6667	80
G9986_12555	100352834	znf821	4.09	4.27	2.59	3.78	3.06	3.61	194	224	142	210	133	159	3.65	3.48333	186.667	167.333
G9986_3076	100339794	aldh16a1	2.87	4.79	3.58	3.74	3.84	2.37	214	389	289	296	253	164	3.74667	3.31667	297.333	237.667
G9986_12011	100352081	elmo1	0.12	0.31	0.3	0.43	0.39	0.48	12	30	34	50	37	30	0.243333	0.433333	25.3333	39
G9986_3407	100340239	mbd1	14.93	18.01	13.34	12.77	14.94	15.64	1202	1513	1128	1091	1068	1175	15.4267	14.45	1281	1111.33
G9986_17387	103345063	znf488	0	0.03	0	0.01	0.09	0	0	2	0	1	5	0	0.01	0.0333333	0.666667	2
G9986_13919	100354723	abca5	4.8	3.44	4.96	6.09	6.45	6.73	755	598	849	1035	891	1000	4.4	6.42333	734	975.333
G9986_17822	103345878	sdk1	0.39	0.37	0.36	0.83	0.67	0.27	52	54	51	116	78	33	0.373333	0.59	52.3333	75.6667
G9986_11238	100351030	poll	3.48	4.12	3.46	3.54	4.56	3.15	229	303	269	260	279	203	3.68667	3.75	267	247.333
G9986_5644	100343336	cep55	2.27	0.7	0.65	2.25	1.22	2.06	185	62	57	195	88	156	1.20667	1.84333	101.333	146.333
G9986_14351	100355331	brca2	0.49	0.21	0.37	0.46	0.42	0.65	167	77	135	167	125	204	0.356667	0.51	126.333	165.333
G9986_12463	100352705	zbtb1	7.9	6.73	7.25	6.81	7.98	7.55	609	532	590	591	534	588	7.29333	7.44667	577	571
G9986_18613	103347329	loc103347329	0.26	0.4	0.11	0.41	0.39	0.34	9	15	4	15	12	11	0.256667	0.38	9.33333	12.6667
G9986_14756	100355866	hapln1	1301.32	729.77	1133.79	1320.44	897.7	1106.42	189681	115667	179245	203841	115192	149935	1054.96	1108.19	161531	156323
G9986_19576	103349252	loc103349252	0	0	0	0	0	0	0	0	0	0	0	0	0	0	0	0
G9986_15905	100357427	col4a5	0.41	0.3	0.66	0.35	0.22	0.24	74	62	143	75	33	44	0.456667	0.27	93	50.6667
G9986_11724	100351674	arhgap29	16.3	13.39	13.55	17.3	15.54	19.43	2544	2275	2298	2874	2145	2826	14.4133	17.4233	2372.33	2615
G9986_11395	100351241	thumpd1	5.59	3.14	5.22	6.3	4.67	7.38	450	284	462	548	332	555	4.65	6.11667	398.667	478.333
G9986_12351	100352548	ntrk2	1.54	2.25	3.13	3.63	1.44	1.05	366	581	804	915	299	232	2.30667	2.04	583.667	482
G9986_14965	100356158	ciz1	13.75	13.29	13.68	13.38	14.28	10.52	1045	1099	1125	1078	957	742	13.5733	12.7267	1089.67	925.667
G9986_3627	100340520	efs	17.12	17.22	12.78	13.06	13.91	17.15	2074	2269	1676	1678	1486	1929	15.7067	14.7067	2006.33	1697.67
G9986_15478	100356854	pqlc1	17.86	24.42	23.45	15.48	17.04	17.11	761	1132	1080	699	640	675	21.91	16.5433	991	671.333
G9986_5560	100343212	ccdc51	2.2	2.52	1.78	2.42	1.64	1.4	115	149	105	139	83	74	2.16667	1.82	123	98.6667
G9986_4565	100341848	il17b	62.45	36.53	45.66	139.64	77.71	103.96	1885	1200	1485	4468	2067	2900	48.2133	107.103	1523.33	3145
G9986_4285	100341443	ssx2ip	1.81	0.81	1.47	1.72	1.24	1.65	303	147	266	305	183	256	1.36333	1.53667	238.667	248
G9986_9326	100348384	prob1	0.97	1.13	0.75	0.56	0.67	0.76	132	167	110	81	80	96	0.95	0.663333	136.333	85.6667
G9986_22589	108177653	loc108177653	0.03	0.03	0.05	0.03	0.06	0.12	1	1	2	1	2	4	0.0366667	0.07	1.33333	2.33333
G9986_3160	100339904	rp9	3.59	2.2	3	3.89	2.55	3.13	123	82	111	141	77	99	2.93	3.19	105.333	105.667
G9986_2805	100339404	dhcr24	18.96	12.25	14.32	14.77	10.86	17.54	2217	1558	1811	1831	1119	1904	15.1767	14.39	1862	1618
G9986_22868	108178219	loc108178219	0.42	0.27	0.2	0.4	0.53	0.09	10	7	5	10	11	2	0.296667	0.34	7.33333	7.66667
G9986_2370	100338803	saraf	26.53	29.09	31.37	29.18	29.72	30.35	1594	1901	2038	1858	1574	1690	28.9967	29.75	1844.33	1707.33
G9986_3521	100340385	stau2	10.3	9.45	13.53	13.06	13.6	11.55	892	889	1265	1195	1033	927	11.0933	12.7367	1015.33	1051.67
G9986_14045	100354902	il10ra	0.11	0.57	0.26	0.36	0.28	0.27	12	68	31	42	27	28	0.313333	0.303333	37	32.3333
G9986_22423	108177358	loc108177358	0	0.03	0.03	0.03	0	0	0	1	1	0.94	0	0	0.02	0.01	0.666667	0.313333
G9986_12755	100353117	spata22	0	0	0	0.02	0	0.02	0	0	0	1	0	1	0	0.0133333	0	0.666667
G9986_2889	100339538	prmt1	49.01	57.96	54.56	47.26	46.77	44.63	2071	2665	2492	2117	1742	1746	53.8433	46.22	2409.33	1868.33
G9986_6189	100344060	slc35f5	12	9.03	13.65	13.61	9.83	14.27	1019	834	1254	1225	736	1124	11.56	12.57	1035.67	1028.33
G9986_5540	100343181	bnc1	0	0	0	0	0	0	0	0	0	0	0	0	0	0	0	0
G9986_16634	100358420	cbll1	5.89	4.46	5.15	5.6	4.32	7.63	305	251	288	307	197	366	5.16667	5.85	281.333	290
G9986_6519	100344528	znf471	3.36	2.14	2.23	2.93	2.18	4.79	253	175	182	234	145	335	2.57667	3.3	203.333	238
G9986_8470	100347222	ahcy	7.17	11.13	12.61	7.7	10.43	8.88	483.85	816.99	920.47	551.02	620.53	555.42	10.3033	9.00333	740.437	575.657
G9986_22081	108176790	loc108176790	0.21	0.04	0.03	0.07	0.07	0.09	14	3	2	5	4	6	0.0933333	0.0766667	6.33333	5
G9986_7838	100346367	fgf6	0	0	0	0	0	0	0	0	0	0	0	0	0	0	0	0
G9986_3767	100340718	loc100340718	55.83	59.89	55.97	35.31	47.36	46.73	3375	3939	3659	2263	2524	2619	57.23	43.1333	3657.67	2468.67
G9986_4594	100341890	vmo1	0.03	0	0	0	0.03	0	1	0	0	0	1	0	0.01	0.01	0.333333	0.333333
G9986_4237	100341373	cpeb3	1.87	1.57	1.49	2.11	2.13	2.8	333	305	288	399	334	463	1.64333	2.34667	308.667	398.667
G9986_14136	100355025	znf346	8.45	8.78	9.02	7	6.51	6.85	557	623	645	493	381	420	8.75	6.78667	608.333	431.333
G9986_8151	100346782	impa1	5.68	2.5	5.25	8.06	4.03	7.27	386	183	385	599	242	462	4.47667	6.45333	318	434.333
G9986_90	100008695	inmt	0	0	0	0.03	0.02	0.04	0	0	0	2	1	2	0	0.03	0	1.66667
G9986_4752	100342098	loc100342098	74.8	181.65	137.11	91.98	116.19	64.15	1599.95	4230.13	3163.97	2085.54	2190.04	1265.36	131.187	90.7733	2998.02	1846.98
G9986_10466	100349998	cpa2	0	0	0.02	0	0	0	0	0	1	0	0	0	0.00666667	0	0.333333	0
G9986_14024	100354871	loc100354871	17.88	18.17	13.08	14.24	15.64	18.57	2176	2405	1723	1837	1678	2098	16.3767	16.15	2101.33	1871
G9986_16148	100357762	plcxd1	0.88	1.1	1.15	0.79	1.08	0.86	46	63	65	44	50	42	1.04333	0.91	58	45.3333
G9986_20819	103351958	loc103351958	1.63	1.87	1.27	0.83	1.28	1.32	28.06	35.11	23.69	15.23	19.5	20.91	1.59	1.14333	28.9533	18.5467
G9986_20075	103350367	loc103350367	0.07	0	0.09	0.09	0.13	0.22	4	0	5	5	6	11	0.0533333	0.146667	3	7.33333
G9986_20245	103350775	loc103350775	0.6	1.75	0.28	9.18	6.04	2.86	6	19	3	97	53	26	0.876667	6.02667	9.33333	58.6667
G9986_375	100009002	myh10	8.53	7.18	9.21	9.24	10.11	8.04	1897.7	1728.36	2229.82	2198.64	1970.15	1650	8.30667	9.13	1951.96	1939.6
G9986_21069	103352452	loc103352452	0.24	0.43	0.16	0.44	0.49	0.28	9	17.41	6	17.23	15.97	10.02	0.276667	0.403333	10.8033	14.4067
G9986_22126	108176842	loc108176842	0	0.02	0	0.02	0.02	0	0	1	0	1	1	0	0.00666667	0.0133333	0.333333	0.666667
G9986_15580	100356999	wdhd1	1.97	1.35	1.84	1.89	1.44	1.97	234	175	237	238	151	218	1.72	1.76667	215.333	202.333
G9986_12656	100352980	lcn2	4.37	6.82	5.83	18.43	43.22	7.25	120	204	173	537	1047	184	5.67333	22.9667	165.667	589.333
G9986_7103	100345340	rims1	4.05	3.37	6.06	3.95	4.11	5.02	873	792	1416	903	782	1007	4.49333	4.36	1027	897.333
G9986_20565	103351445	loc103351445	0.36	0.3	0.34	0.25	0.3	0.18	23	21	24	17	17	11	0.333333	0.243333	22.6667	15
G9986_15823	100357317	c7h2orf88	0.04	0	0.05	0.01	0.04	0	3	0	4	1	3	0	0.03	0.0166667	2.33333	1.33333
G9986_13451	100354082	ptprd	4.59	3.47	4.01	5.46	5.12	7.13	1381	1136	1304	1741	1359	1991	4.02333	5.90333	1273.67	1697
G9986_21208	108175445	loc108175445	11.96	11.96	8.42	10.04	10.19	10.76	908.92	988.55	692.32	808.52	682.65	758.54	10.78	10.33	863.263	749.903
G9986_4365	100341553	c17h14orf28	1.23	0.59	1.14	2.02	1.44	2.29	90	46	82	134	77	133	0.986667	1.91667	72.6667	114.667
G9986_21854	108176483	sap30l	4.92	4.73	5.08	4.93	5.56	5.4	899	944	1025	972	881	909	4.91	5.29667	956	920.667
G9986_1010	100134864	ccne1	1.17	0.87	1.02	1.03	0.83	0.72	106	85	100	99	66	60	1.02	0.86	97	75
G9986_18927	103347904	loc103347904	0.07	0	0	0.07	0.08	0.08	2	0	0	2	2	2	0.0233333	0.0766667	0.666667	2
G9986_14842	100355992	plxnb3	1.83	1.42	1.73	1.5	1.2	1.27	358	303	368	311	208	232	1.66	1.32333	343	250.333
G9986_11733	100351689	naa30	5.08	3.05	4.21	4.91	3.49	6.06	731	477	656	748	443	809	4.11333	4.82	621.333	666.667
G9986_2277	100338665	man1a2	14.48	7.39	9.42	19.48	10.62	20.76	3969	2202	2795	5659	2565	5287	10.43	16.9533	2988.67	4503.67
G9986_20918	103352159	loc103352159	0.01	0.01	0	0	0.06	0.02	1	1	0	0	4	1	0.00666667	0.0266667	0.666667	1.66667
G9986_3777	100340732	kcmf1	12.5	9.41	11.2	11.72	10.26	13.69	1415	1158	1371	1406	1023	1438	11.0367	11.89	1314.67	1289
G9986_22236	108177057	loc108177057	0	0	0	0	0	0	0	0	0	0	0	0	0	0	0	0
G9986_2789	100339383	atf4	99.73	123.5	91.25	93.34	76.95	74.71	3172	4275	3135	3147	2157	2197	104.827	81.6667	3527.33	2500.33
G9986_24357	BGIG9986_24357	bgig9986_24357	0.07	0.13	0	0.33	0	0.08	1	2	0	5	0	1	0.0666667	0.136667	1	2
G9986_18217	103346571	irf3	6.15	10.59	6.49	5.48	7.61	5.83	144	270	164	136	157	126	7.74333	6.30667	192.667	139.667
G9986_22891	108178253	pigbos1	4.89	5.26	5.42	3.87	4.51	5.88	148	168	175	124	120	164	5.19	4.75333	163.667	136
G9986_14279	100355231	slirp	15.04	12.88	17.5	17.68	15.07	18.53	179	167	224	223	158	202	15.14	17.0933	190	194.333
G9986_21516	108175980	loc108175980	0	0	0	0	0	0	0	0	0	0	0	0	0	0	0	0
G9986_20135	103350491	loc103350491	0.03	0.09	0.09	0.12	0.07	0.04	1	3	3	4	2	1	0.07	0.0766667	2.33333	2.33333
G9986_12101	100352195	pgam1	253.36	262.2	286.14	258	270.73	205.74	12975	14609	15843.5	14006	12221.2	9763.04	267.233	244.823	14475.8	11996.8
G9986_19448	103349006	loc103349006	0.04	0.01	0.04	0.11	0.12	0.11	3	1	3	9	8	8	0.03	0.113333	2.33333	8.33333
G9986_3842	100340824	nckap1l	0.12	0.19	0.12	0.3	0.07	0.04	18	31	20	47	9	6	0.143333	0.136667	23	20.6667
G9986_10195	100349612	ints5	5.01	6.78	4.76	5.58	5.33	4.33	516	759	530	609	484	414	5.51667	5.08	601.667	502.333
G9986_4432	100341643	loc100341643	9.25	7.81	10.9	8.58	9.08	11.96	345	319	446	340	306	430.94	9.32	9.87333	370	358.98
G9986_16427	100358142	slc45a4	2.87	3.02	2.01	2.55	3.87	2.81	372	425	281	350	442	338	2.63333	3.07667	359.333	376.667
G9986_15071	100356305	tnn	2.85	2.09	2.91	3.18	3.38	2.98	459	367	511	541	486	442	2.61667	3.18	445.667	489.667
G9986_5771	100343501	loc100343501	4.21	3.4	3.23	3.67	3.08	4.05	279	245	232	258	180	249	3.61333	3.6	252	229
G9986_4	100008596	sypl2	0	0	0	0.01	0	0.01	0	0	0	1	0	1	0	0.00666667	0	0.666667
G9986_4171	100341289	sptbn5	0.03	0.06	0.04	0.05	0.14	0.05	11	24	17	19	43	16	0.0433333	0.08	17.3333	26
G9986_1863	100338111	alkbh2	3.6	4.24	4.19	3.39	3.19	3.06	162	209	202	157	129	126	4.01	3.21333	191	137.333
G9986_8333	100347024	adpgk	41.77	46.8	50.07	33.23	38.01	35.95	2705	3297	3507	2281	2170	2159	46.2133	35.73	3169.67	2203.33
G9986_10556	100350133	loc100350133	0	0.03	0	0	0	0	0	1.99	0	0	0	0	0.01	0	0.663333	0
G9986_8774	100347625	pafah1b2	28.4	16.66	26.03	29.85	20.96	36.06	3343	2134	3317	3724	2176	3941	23.6967	28.9567	2931.33	3280.33
G9986_5998	100343814	loc100343814	0	0	0	0	0	0	0	0	0	0	0	0	0	0	0	0
G9986_1826	100338062	c12h6orf15	0	0.05	0.03	0	0.03	0.03	0	2	1	0	1	1	0.0266667	0.02	1	0.666667
G9986_19054	103348186	kank1	37.81	30.13	30.83	38.65	32.96	45.22	6070	5261	5357	6577	4665	6742	32.9233	38.9433	5562.67	5994.67
G9986_19884	103349960	loc103349960	0.06	0.12	0.05	0.02	0	0.08	2.34	5	2.01	1	0	3.03	0.0766667	0.0333333	3.11667	1.34333
G9986_9052	100348010	cnih4	8.05	4.99	7.24	8.37	6.12	8.5	796	537	775	877	533	780	6.76	7.66333	702.667	730
G9986_9515	100348663	pik3cd	0.14	0.21	0.06	0.21	0.18	0.26	21	34	9	33	23	36	0.136667	0.216667	21.3333	30.6667
G9986_6794	100344917	bmp5	3.04	1.83	3.26	7.85	3.82	6.41	379	248	439	1037	420	742	2.71	6.02667	355.333	733
G9986_2720	100339300	tgs1	2.33	1.31	1.56	2.45	1.71	3.33	290	178	210	324	188	385	1.73333	2.49667	226	299
G9986_9402	100348492	rheb	26.91	30.72	31.44	27.23	21.46	29.28	919	1142	1160	986	646	925	29.69	25.99	1073.67	852.333
G9986_15711	100357173	itm2b	314.69	214.79	364.77	365.9	316.69	366.24	15906	11812	19934	19605	14110	17152	298.083	349.61	15884	16955.7
G9986_56	100008656	eif5b	7.01	3.77	5.91	6.95	5.25	10.23	984	575	897	1034	649	1333	5.56333	7.47667	818.667	1005.33
G9986_3312	100340106	glyr1	13.84	11.24	14.29	13.95	11.85	15.81	1528	1349	1707	1633	1153	1620	13.1233	13.87	1528	1468.67
G9986_20315	103350929	loc103350929	0.05	0	0.09	0.22	0.05	0.05	1	0	2	5	1	1	0.0466667	0.106667	1	2.33333
G9986_3134	100339870	kctd10	12.2	12.45	14.43	12.39	12.8	13.98	1084	1204	1388	1167	1003	1153	13.0267	13.0567	1225.33	1107.67
G9986_1088	100303771	phka1	1.56	1.57	2.01	1.65	1.44	1.45	221	241	307	248	180	190	1.71333	1.51333	256.333	206
G9986_7219	100345500	ccr8	0	0	0	0	0	0	0	0	0	0	0	0	0	0	0	0
G9986_21793	108176384	loc108176384	0.03	0	0	0.03	0	0	1	0	0	1	0	0	0.01	0.01	0.333333	0.333333
G9986_8932	100347842	dcaf7	11.8	12.48	14.24	11.97	10.91	12.39	2146	2469	2804	2308	1749	2094	12.84	11.7567	2473	2050.33
G9986_16749	100358566	hnrnpul1	53.26	52.02	50.21	46.06	44.65	50.28	5704	6059	5818	5229	4215	4998	51.83	46.9967	5860.33	4814
G9986_16032	100357591	alg6	7.18	5.11	6.8	6.53	5.14	7.85	427	326	442	410	270	431	6.36333	6.50667	398.333	370.333
G9986_14934	100356115	rpp21	23.99	24.77	21.92	15.54	18.91	19.8	386	434	380	265	268	293	23.56	18.0833	400	275.333
G9986_20298	103350899	loc103350899	1.85	1.1	2.27	2.07	1.38	2.15	31	20	42	38	21	34	1.74	1.86667	31	31
G9986_16655	100358447	plaat1	0.89	0.57	1.3	0.88	0.25	0.22	22	16	35	23	6	5	0.92	0.45	24.3333	11.3333
G9986_7384	100345733	api5	13.02	7.1	11.26	12.71	9.35	14.39	1528	906	1429	1581	967	1567	10.46	12.15	1287.67	1371.67
G9986_14104	100354980	rpl22	104.73	109.36	97.65	96.9	104.76	134.04	1396	1588	1401	1369	1230	1639	103.913	111.9	1461.67	1412.67
G9986_9831	100349105	loc100349105	11.17	11.54	10.95	10.64	10.48	9.97	208	234	220	210	172	171	11.22	10.3633	220.667	184.333
G9986_9814	100349077	loc100349077	1.65	0.6	1.92	5.71	2.09	3.36	235	93	296	865	263	445	1.39	3.72	208	524.333
G9986_9428	100348532	arhgap22	63093.1	51742.2	44055.5	57745.2	65577.1	75812.9	553020	494533	414368	536499	506094	605284	52963.6	66378.4	487307	549292
G9986_11068	100350811	rgs14	0.5	0.62	0.9	0.62	0.34	0.4	32	43	62	42	19	24	0.673333	0.453333	45.6667	28.3333
G9986_14035	100354884	arpp19	8.01	3.38	5.62	7.79	4.76	8.01	764.4	351	580	788	400	709	5.67	6.85333	565.133	632.333
G9986_2829	100339442	rpusd4	5.12	5.45	5.01	5.93	5.15	5.48	319	370	338	392	283	317	5.19333	5.52	342.333	330.667
G9986_6966	100345160	sgo2	0.92	0.2	0.51	0.82	0.37	1.24	125	30	74	118	44	156	0.543333	0.81	76.3333	106
G9986_17121	100359089	znf268	1.43	1.49	1.13	1.46	1.96	1.17	163	185	139	176	197	124	1.35	1.53	162.333	165.667
G9986_4760	100342107	ptp4a3	3.84	2.49	2.1	3.05	3.47	3.67	190	134	112	160	151	168	2.81	3.39667	145.333	159.667
G9986_11016	100350748	fyb1	0.03	0.08	0.14	0.15	0.1	0.07	3	9	16	17	9	7	0.0833333	0.106667	9.33333	11
G9986_1759	100337975	gtf3c1	19.12	22.16	20.94	15.69	16.7	15.13	4073	5129	4802	3561	3144	2937	20.74	15.84	4668	3214
G9986_9011	100347944	hspb6	36.51	42.34	46.53	40.03	41.84	56.62	1406	1774	1936	1634	1420	2018	41.7933	46.1633	1705.33	1690.67
G9986_3915	100340925	itln2	0	0	0	0	0	0	0	0	0	0	0	0	0	0	0	0
G9986_19587	103349280	loc103349280	0.19	0.1	0.05	0.14	0.3	0.21	12	7	4	10	18	13	0.113333	0.216667	7.66667	13.6667
G9986_9667	100348860	sag	0.03	0	0	0.03	0	0.03	1	0	0	1	0	1	0.01	0.02	0.333333	0.666667
G9986_6545	100344561	cntnap4	0.2	0.07	0.15	0.83	0.26	0.16	29	11	24	128	33	22	0.14	0.416667	21.3333	61
G9986_8925	100347833	pigx	8.35	5.71	7.83	7.98	7.17	10.27	242	180	245	245	183	275	7.29667	8.47333	222.333	234.333
G9986_17448	103345192	loc103345192	44.26	30.83	55.57	65.7	45.19	42.95	1727	1309	2343	2717	1554	1551	43.5533	51.28	1793	1940.67
G9986_19824	103349801	loc103349801	33.09	22.83	44.45	37.27	34.17	33.19	493	373	702	585	444	454	33.4567	34.8767	522.667	494.333
G9986_21698	108176221	loc108176221	0.02	0.04	0.04	0.09	0.1	0.02	1	2	2	4	4	1	0.0333333	0.07	1.66667	3
G9986_22320	108177167	loc108177167	0.03	0	0	0.03	0	0.03	1	0	0	1	0	1	0.01	0.02	0.333333	0.666667
G9986_22491	108177450	loc108177450	0.08	0	0.04	0.09	0.03	0	8.96	0	5.19	10.38	2.95	0	0.04	0.04	4.71667	4.44333
G9986_16155	100357773	angel1	13.95	16.59	14.37	13.28	14.09	11.34	1658	2145	1849	1673	1477	1252	14.97	12.9033	1884	1467.33
G9986_11859	100351865	loc100351865	0.03	0.26	0.1	0.31	0.12	0.02	4	36	13	41	13	2	0.13	0.15	17.6667	18.6667
G9986_9086	100348059	fcsk	3.87	3.9	3.78	2.98	4.6	2.9	507	551	538	411	533	358	3.85	3.49333	532	434
G9986_23075	108178574	loc108178574	0.16	0.22	0.22	0.04	0.18	0	4	6	6	1	4	0	0.2	0.0733333	5.33333	1.66667
G9986_14863	100356018	rad51ap2	0.02	0.01	0	0.03	0.02	0.01	2	1	0	4	2	1	0.01	0.02	1	2.33333
G9986_20378	103351044	loc103351044	0.19	0.34	0.3	0.44	0.42	0.25	4	8	7	10	8	5	0.276667	0.37	6.33333	7.66667
G9986_5335	100342905	lamb3	5.39	7.64	5.69	3.84	6.75	6.28	685	1056	783	518	756	741	6.24	5.62333	841.333	671.667
G9986_19766	103349690	loc103349690	0.08	0.08	0.01	0.09	0.05	0.06	6	6	1	7	3	4	0.0566667	0.0666667	4.33333	4.66667
G9986_23956	BGIG9986_23956	bgig9986_23956	4.26	0.85	1.95	3.69	2.25	6.19	105.08	22.83	52	96.34	48.84	141	2.35333	4.04333	59.97	95.3933
G9986_5763	100343486	nsun3	0.92	0.64	0.67	0.8	0.59	0.89	82	62	64	75	46	73	0.743333	0.76	69.3333	64.6667
G9986_15288	100356600	tmem104	20.84	28.89	22.28	16.41	20.48	21.82	1991	3003	2303	1662	1725	1935	24.0033	19.57	2432.33	1774
G9986_1750	100337966	loc100337966	11.18	8.55	10.42	10.76	9.64	14.85	180	142	169	172	131	210	10.05	11.75	163.667	171
G9986_17665	103345570	loc103345570	0	0	0	0	0.11	0	0	0	0	0	1	0	0	0.0366667	0	0.333333
G9986_5688	100343392	htr2b	0.11	0.14	0.15	0.11	0.29	0.13	12	18	19	13	29	15	0.133333	0.176667	16.3333	19
G9986_14040	100354893	pdcl	4.07	3.87	3.63	3.96	4.05	4.35	272	282	263	282	239	270	3.85667	4.12	272.333	263.667
G9986_3169	100339913	ddah1	7.77	5.45	5.85	5.62	5.59	7.23	814	621	663	624	516	703	6.35667	6.14667	699.333	614.333
G9986_12951	100353380	loc100353380	0	0	0.03	0	0	0.08	0	0	1	0	0	2	0.01	0.0266667	0.333333	0.666667
G9986_12714	100353066	kpna7	0.02	0.04	0.02	0	0.04	0.04	1	2	1	0	2	2	0.0266667	0.0266667	1.33333	1.33333
G9986_17786	103345793	unc13d	0.36	0.9	0.81	0.31	0.74	0.88	11	30	27	10	20	25	0.69	0.643333	22.6667	18.3333
G9986_6534	100344547	loc100344547	2.22	2.9	2.33	1.97	2.15	1.61	100	142	113	94	85	67	2.48333	1.91	118.333	82
G9986_9083	100348055	ncoa2	12.91	8.14	9.8	13.63	9.04	19.55	3483	2413	2850	3908	2159	4877	10.2833	14.0733	2915.33	3648
G9986_5578	100343237	katnbl1	6.28	3.08	4.74	6.36	5.61	9.1	392	209	320	421	309	527	4.7	7.02333	307	419
G9986_10268	100349717	loc100349717	3.17	4.2	3.71	3.35	3.2	2.72	200	288	253	224	178	159	3.69333	3.09	247	187
G9986_10888	100350581	plrg1	15.96	12.32	14.07	14.73	12.23	16.79	879	742	841	862	596	858	14.1167	14.5833	820.667	772
G9986_20875	103352077	loc103352077	0.05	0	0	0.02	0	0	4	0	0	2	0	0	0.0166667	0.00666667	1.33333	0.666667
G9986_6614	100344669	phgdh	21.66	22.92	23.01	20.28	20.41	18.76	1205	1387	1384	1196	1001	967	22.53	19.8167	1325.33	1054.67
G9986_9174	100348180	slc6a14	0.13	0.07	0.13	0.03	0.05	0.06	17	11	19	5	6	8	0.11	0.0466667	15.6667	6.33333
G9986_6784	100344901	ccdc106	0.51	0.59	0.47	0.82	0.47	0.45	16	20	16	27	13	13	0.523333	0.58	17.3333	17.6667
G9986_5904	100343686	znf322	6.49	3.4	5.62	6.74	4.98	8.22	839	478	786	924	567	986	5.17	6.64667	701	825.667
G9986_10642	100350253	st8sia4	0.33	0.16	0.31	0.49	0.31	0.27	56	29	58	90	47	43	0.266667	0.356667	47.6667	60
G9986_6246	100344141	tafa2	0	0	0.01	0	0	0	0	0	1	0	0	0	0.00333333	0	0.333333	0
G9986_9231	100348259	sppl2a	13.69	11.33	13.8	12.93	15.01	13.89	862	776	940	863	833	811	12.94	13.9433	859.333	835.667
G9986_10728	100350375	loc100350375	0.05	0	0.17	0.03	0.07	0.03	3	0	12	2	4	2	0.0733333	0.0433333	5	2.66667
G9986_329	100008951	adora2b	0.59	0.57	0.42	0.57	0.59	0.17	34	36	26	35	30	9	0.526667	0.443333	32	24.6667
G9986_21144	108175375	loc108175375	15.17	16.02	14.77	11.9	13.38	19.28	106.16	122.32	110.68	88.25	82.41	122.24	15.32	14.8533	113.053	97.6333
G9986_19932	103350061	anxa9	0.13	0.16	0.12	0	0.19	0.09	3	4	3	0	4	2	0.136667	0.0933333	3.33333	2
G9986_3221	100339985	tsc22d1	51.19	35.72	41.4	65.18	41.69	40.81	6992	5307	6120	9438	5021	5176	42.77	49.2267	6139.67	6545
G9986_21091	103352494	loc103352494	5.15	4.03	5.17	4.46	5.95	5.29	209.01	178	227	192	213	199	4.78333	5.23333	204.67	201.333
G9986_21232	108175479	loc108175479	0.09	0	0	0	0.09	0	1.02	0	0	0	0.89	0	0.03	0.03	0.34	0.296667
G9986_7521	100345925	abra	0.03	0.12	0.12	0.05	0.12	0.03	1	5	5	2	4	1	0.09	0.0666667	3.66667	2.33333
G9986_7231	100345523	epha5	3.08	3.29	4.15	3.86	4.41	3.99	716	852	1010	962	874	849	3.50667	4.08667	859.333	895
G9986_10611	100350210	loc100350210	0.04	0.08	0.02	0.06	0.06	0.02	4	10	3	7	6	2	0.0466667	0.0466667	5.66667	5
G9986_5725	100343436	gga3	6.82	8.19	6.35	6.14	7.91	6.49	712	932	722	683	723	630	7.12	6.84667	788.667	678.667
G9986_10846	100350533	nudt19	1.74	1.91	1.63	2.3	1.61	1.93	140	167	142	196	114	144	1.76	1.94667	149.667	151.333
G9986_538	100009178	sgca	0.23	0.09	0.3	0.39	0.05	0.65	5	2	7	9	1	13	0.206667	0.363333	4.66667	7.66667
G9986_23010	108178488	loc108178488	0.26	0.23	0.23	0.2	0.28	0.18	7	7	8	8	8	5	0.24	0.22	7.33333	7
G9986_4796	100342158	abhd12	8.88	13.56	15.21	7.42	9.79	10.69	462	767	855	409	449	515	12.55	9.3	694.667	457.667
G9986_13780	100354541	ash1l	19.45	12.59	14.79	17.58	18.4	22.53	5911.74	4117.62	4861.68	5689.4	4880.38	6366.33	15.61	19.5033	4963.68	5645.37
G9986_1787	100338013	sh2b3	6.94	4.86	5.19	6.98	4.87	4.2	881	671	713	939	545	495	5.66333	5.35	755	659.667
G9986_11400	100351247	enox1	1.18	0.98	1.23	1.06	1.79	1.49	105	95	119	99	139	120	1.13	1.44667	106.333	119.333
G9986_14441	100355442	fam83a	0.05	0.06	0.06	0.06	0.08	0.07	5	7	7	6	5	7	0.0566667	0.07	6.33333	6
G9986_14542	100355589	bcl11b	0	0	0.07	0.02	0.06	0.02	0	0	7	2	5	2	0.0233333	0.0333333	2.33333	3
G9986_13807	100354578	bcas4	6.09	11.4	11.14	6.67	7.77	8.05	149	301	284	173	167	177	9.54333	7.49667	244.667	172.333
G9986_20259	103350795	igfbp7	22.91	33.74	25.06	15.83	19.86	16.08	381	611	449	279	291	246	27.2367	17.2567	480.333	272
G9986_8848	100347730	dazap2	35.41	34.89	40.1	43.97	32.74	41.63	1564	1542	1781	2034	1237	1710	36.8	39.4467	1629	1660.33
G9986_5328	100342895	tbc1d32	1.8	1.17	1.68	1.75	2.37	1.98	291	206	295	300	339	298	1.55	2.03333	264	312.333
G9986_15493	100356875	pced1b	0	0	0	0	0.02	0.01	0	0	0	0	1	1	0	0.01	0	0.666667
G9986_3675	100340590	evi5	3.74	2.26	3.21	3.23	2.72	3.54	438	288	404	398	272	379	3.07	3.16333	376.667	349.667
G9986_8415	100347143	loc100347143	19.5	19.98	23.7	20.43	18.8	19.93	959	1069	1260	1065	815	908	21.06	19.72	1096	929.333
G9986_12266	100352429	cep70	1.2	0.62	0.72	1.15	0.89	1.27	89	50	58	90	58	87	0.846667	1.10333	65.6667	78.3333
G9986_16187	100357821	rrbp1	57.4	54.37	55.77	61.19	50.25	58.24	8672	8934	9119	9800	6693	8172	55.8467	56.56	8908.33	8221.67
G9986_4830	100342207	kiaa0754	1.88	0.98	0.85	1.6	1.79	1.66	274	155	135	247	230	225	1.23667	1.68333	188	234
G9986_21758	108176329	loc108176329	0.08	0.15	0	0	0.18	0	1	2	0	0	2	0	0.0766667	0.06	1	0.666667
G9986_4777	100342132	cep162	0.5	0.34	0.22	0.48	0.43	0.52	83	54	43	76	61	75	0.353333	0.476667	60	70.6667
G9986_15956	100357492	cuta	33.44	48.37	44.53	37.59	44.88	39.89	643	1009	922	770	769	710	42.1133	40.7867	858	749.667
G9986_19649	103349416	loc103349416	0	0	0.04	0.04	0	0	0	0	1	1	0	0	0.0133333	0.0133333	0.333333	0.333333
G9986_11863	100351872	kcnn4	0.92	0.85	0.89	1.22	0.47	0.32	53	53	55	74	24	17	0.886667	0.67	53.6667	38.3333
G9986_7572	100345999	ppp4r3b	8.73	4.67	8.11	10.34	8.7	9.96	1226	714	1234	1540	1078	1300	7.17	9.66667	1058	1306
G9986_15648	100357089	tacc2	1.92	2.08	2.11	2.34	2.38	2.35	229	271	273	296	251	261	2.03667	2.35667	257.667	269.333
G9986_23257	108178883	loc108178883	0.07	0	0.22	0.03	0.08	0.07	2	0	7	1	2	2	0.0966667	0.06	3	1.66667
G9986_10795	100350471	loc100350471	0.02	0.02	0	0.07	0.02	0	1	1	0	4	1	0	0.0133333	0.03	0.666667	1.66667
G9986_17563	103345405	loc103345405	1.24	0.73	1.11	0.72	0.76	0.83	39.95	28.01	33	24.03	21	25.05	1.02667	0.77	33.6533	23.36
G9986_13252	100353799	iars2	7.12	5.25	7.41	7.04	5.96	9.04	785	629	884	823	579	925	6.59333	7.34667	766	775.667
G9986_4587	100341880	ddost	196.38	222.37	245.04	167.83	205.51	205.93	9446	11637	12742	8557	8713	9176	221.263	193.09	11275	8815.33
G9986_8165	100346799	abcb5	0	0	0	0	0	0	0	0	0	0	0	0	0	0	0	0
G9986_109	100008717	lalba	0.14	0.13	0.13	0.27	0.27	0.31	3	3	3	6	5	6	0.133333	0.283333	3	5.66667
G9986_15930	100357458	loc100357458	0	0.04	0.04	0	0.05	0.18	0	1	1	0	1	4	0.0266667	0.0766667	0.666667	1.66667
G9986_21320	108175685	loc108175685	0.3	0.18	0.08	0.13	0.09	0.18	11	7	3	5	3	6	0.186667	0.133333	7	4.66667
G9986_6021	100343842	wdr13	7.71	7.33	7.07	6.28	6.83	6.81	808	835	801	697	631	662	7.37	6.64	814.667	663.333
G9986_18622	103347344	loc103347344	0.22	0.08	0.07	0.22	0.06	0.13	12.75	5.01	4.46	13.32	3.32	6.75	0.123333	0.136667	7.40667	7.79667
G9986_7811	100346326	fancd2os	0.13	0.37	0.06	0.29	0.25	0.07	4	13	2	10	7	2	0.186667	0.203333	6.33333	6.33333
G9986_16318	100357989	abat	1.52	1.59	2.11	1.48	2	1.55	166	189	249	171	193	157	1.74	1.67667	201.333	173.667
G9986_13488	100354129	c19h17orf75	3.99	2.88	3.49	3.31	2.75	4.17	181	142	171	159	110	175	3.45333	3.41	164.667	148
G9986_7209	100345490	ptges3	53.66	32.65	48.42	52.16	47.65	62.23	3705.88	2474.61	3531.04	3779.75	2940.3	4016.87	44.91	54.0133	3237.18	3578.97
G9986_23161	108178751	loc108178751	0	0	0	0.12	0	0.07	0	0	0	2	0	1	0	0.0633333	0	1
G9986_4419	100341626	depdc1	1.66	0.55	0.58	1.4	0.62	1.05	107.88	35	35.26	92.4	31.17	59.31	0.93	1.02333	59.38	60.96
G9986_13395	100354004	enpp6	0	0.08	0.05	0.09	0.06	0.11	0	5	3	6	3	6	0.0433333	0.0866667	2.66667	5
G9986_7737	100346227	nop9	4.02	6.22	4.34	3.67	4.51	4.09	266	447	310	256	263	251	4.86	4.09	341	256.667
G9986_22754	108178042	loc108178042	0.04	0.02	0	0	0	0.01	4.2	1.62	0	0.06	0	1.01	0.02	0.00333333	1.94	0.356667
G9986_16351	100358037	tmem47	32.02	15.2	32.83	32.3	23.4	41.62	3496	1805	3879	3738	2252	4218	26.6833	32.44	3060	3402.67
G9986_4941	100342359	nanos3	0	0	0	0	0	0.05	0	0	0	0	0	1	0	0.0166667	0	0.333333
G9986_12118	100352218	polk	10.36	7.62	9.24	9.47	8.33	10.92	1164	932	1119	1128	826	1142	9.07333	9.57333	1071.67	1032
G9986_5091	100342569	shf	12.57	10.56	11.03	22.91	12.36	15.04	546	498	518	1056	472	605	11.3867	16.77	520.667	711
G9986_4423	100341631	uso1	35.79	22.56	32.42	30.54	30.62	38.51	4500	3085	4411	4071	3394	4496	30.2567	33.2233	3998.67	3987
G9986_13675	100354381	astn2	0.1	0.48	0.38	0.22	0.64	0.69	14	70	55	31	76	86	0.32	0.516667	46.3333	64.3333
G9986_3079	100339797	ntmt1	10.9	15.45	10.35	10.14	12.49	10.43	210	324	215	207	212	185	12.2333	11.02	249.667	201.333
G9986_20038	103350294	lmo1	10.98	10.67	7.71	5.02	9.83	8.92	223	236	169	108	176	167	9.78667	7.92333	209.333	150.333
G9986_11612	100351527	mia3	19.39	15.19	18.38	16.67	16.45	20.93	3339	2919	3386	3074	2485	3171	17.6533	18.0167	3214.67	2910
G9986_11958	100352011	loc100352011	0	0	0.02	0	0.11	0.06	0	0	1	0	4.42	2.58	0.00666667	0.0566667	0.333333	2.33333
G9986_4528	100341798	pcyt1a	24.65	15.43	21.15	24.41	16.71	28.74	4499	3060	4177	4719	2686	4870	20.41	23.2867	3912	4091.67
G9986_16358	100358047	zmynd11	14.38	8.78	12.81	13.12	10.55	15.56	1714	1143	1660	1657	1105	1728	11.99	13.0767	1505.67	1496.67
G9986_1662	100337848	tbc1d2b	11.94	18.73	13.62	10.3	12.74	8.9	1775	3028	2191	1623	1669	1228	14.7633	10.6467	2331.33	1506.67
G9986_10474	100350010	rragd	1.08	0.98	1.02	0.96	1.33	1.9	174	172	178	165	189	286	1.02667	1.39667	174.667	213.333
G9986_4142	100341248	pou3f3	9.84	10.05	9.7	10.02	7.52	7.83	276	307	294	298	186	203	9.86333	8.45667	292.333	229
G9986_5292	100342840	ebpl	1.73	3.29	3.55	2.07	2.13	2.62	60	124	133	76	65	84	2.85667	2.27333	105.667	75
G9986_15451	100356819	zfyve9	10.5	7.07	9.82	11.72	9.83	11.29	1585	1167	1602	1885	1304	1590	9.13	10.9467	1451.33	1593
G9986_10018	100349359	foxf2	0.78	1	0.62	0.78	0.84	0.4	33.97	47.06	29	36	31.98	16	0.8	0.673333	36.6767	27.9933
G9986_4051	100341116	oit3	0.21	0.61	0.38	0.09	0.31	0.18	15	48	30	7	20	12	0.4	0.193333	31	13
G9986_6835	100344975	ccdc112	0.92	0.76	0.61	0.86	0.9	1.05	60	54	43	60	52	64	0.763333	0.936667	52.3333	58.6667
G9986_18018	103346268	loc103346268	0	0	0	0	0	0	0	0	0	0	0	0	0	0	0	0
G9986_14342	100355318	frmd5	0.03	0.07	0.07	0.06	0.05	0.03	5	12	11	10	7	3	0.0566667	0.0466667	9.33333	6.66667
G9986_13171	100353671	flnc	18.11	27.11	23.59	17.12	16.6	15.26	4880	7928	6878	4895	3944	3822	22.9367	16.3267	6562	4220.33
G9986_21786	108176376	loc108176376	0	0	0	0	0	0.14	0	0	0	0	0	1	0	0.0466667	0	0.333333
G9986_15807	100357297	dync2li1	0.88	0.48	0.77	1.02	0.84	0.99	83	49	78	103	70	87	0.71	0.95	70	86.6667
G9986_16104	100357691	nf2	22.4	25.41	19.52	20.23	19.05	20.2	2999	3758	2853	2880	2268	2514	22.4433	19.8267	3203.33	2554
G9986_15437	100356799	gnb2	70.45	88.55	80.96	71.21	70.38	58.7	3243	4435	4029	3475	2856	2503	79.9867	66.7633	3902.33	2944.67
G9986_2210	100338565	rbm5	29.55	17.02	20.25	26.15	27.08	28.3	2877	1801	2134	2699	2323	2556	22.2733	27.1767	2270.67	2526
G9986_2621	100339161	siah2	43.61	36.66	37.94	47.88	38.01	54.21	1117	1022	1049	1300	858	1282	39.4033	46.7	1062.67	1146.67
G9986_6956	100345142	tbc1d14	10.43	12.6	10.37	7.38	9.77	8.23	643	845	691	482	531	470	11.1333	8.46	726.333	494.333
G9986_18848	103347691	loc103347691	0.01	0	0.03	0.03	0	0.04	1	0	3	3	0	3	0.0133333	0.0233333	1.33333	2
G9986_16706	100358515	carhsp1	7	10.28	7.68	5.51	5.56	5.04	591	944	702	493	414	395	8.32	5.37	745.667	434
G9986_13080	100353557	ldb1	18.68	18.42	19.96	20.42	21.99	21.2	950.25	1020.43	1097.83	1096.01	983.12	997.73	19.02	21.2033	1022.84	1025.62
G9986_10961	100350670	cd96	0.05	0	0.05	0.13	0.06	0.05	1	0	1	4	1	1	0.0333333	0.08	0.666667	2
G9986_7353	100345691	loc100345691	13.2	15.37	17.5	14	10.89	11.41	194	246	277	218	141	154	15.3567	12.1	239	171
G9986_1300	100328638	fscn3	0.02	0.02	0	0.02	0	0.07	1	1	0	1	0	3	0.0133333	0.03	0.666667	1.33333
G9986_6992	100345196	cdc27	16.91	7.07	13.65	16.91	13.03	22.17	2801	1273	2448	2970	1903	3411	12.5433	17.37	2174	2761.33
G9986_4855	100342236	ndufa1	24.4	22.6	32.67	29.39	26.32	22.6	340	343	490	434	323	289	26.5567	26.1033	391	348.667
G9986_13197	100353709	arhgap5	20.73	10.53	18.88	23.72	16.68	28.7	5200	2872	5128	6308	3689	6689	16.7133	23.0333	4400	5562
G9986_13297	100353862	sh3d19	4.57	3.13	4.74	5.47	4.22	5.19	738	551	828	937	598	778	4.14667	4.96	705.667	771
G9986_15174	100356448	pik3c3	5.33	3.8	5.72	5.56	5.19	7.06	512	397	594	566	439	629	4.95	5.93667	501	544.667
G9986_21125	108175355	zcrb1	8.43	4.78	10.57	8.58	4.53	6.54	324.49	200.35	439.85	350.21	153.83	233.1	7.92667	6.55	321.563	245.713
G9986_12800	100353177	adgb	0	0	0	0	0	0	0	0	0	0	0	0	0	0	0	0
G9986_5201	100342716	tmem61	0.07	0.09	0	0.03	0.04	0.04	2	3	0	1	1	1	0.0533333	0.0366667	1.66667	1
G9986_15665	100357112	loc100357112	4.76	6.98	6.49	6.08	7.39	5.84	207	330	305	280	283	235	6.07667	6.43667	280.667	266
G9986_18413	103346985	dnajc4	30.02	45.69	36.68	23.73	30.64	27.37	746	1236	984	625	671	628	37.4633	27.2467	988.667	641.333
G9986_16939	100358819	loc100358819	1.01	0.99	1.34	1.21	2.11	1.45	116	124	168	148	212	153	1.11333	1.59	136	171
G9986_14227	100355158	loc100355158	264.78	285.04	262.38	251.91	217.99	172.15	10869	12731	11640	10961	7887	6542	270.733	214.017	11746.7	8463.33
G9986_21847	108176476	loc108176476	1.26	1.06	1.67	1.11	1.29	1.14	177.55	161.76	254.87	165.24	160.01	149.25	1.33	1.18	198.06	158.167
G9986_10137	100349528	grn	31.9	36.71	41.76	41.38	41.02	26.32	2112	2644	2990	2904	2394	1616	36.79	36.24	2582	2304.67
G9986_8895	100347794	vps13a	4.47	2.11	4.4	5.3	3.65	5.37	1596	820	1700	2006	1149	1782	3.66	4.77333	1372	1645.67
G9986_22543	108177596	per3	0.14	0.13	0	0	0.16	0.08	2	2	0	0	2	1	0.09	0.08	1.33333	1
G9986_15661	100357107	nxpe2	0	0.02	0	0.02	0	0.02	0	1	0	1	0	1	0.00666667	0.0133333	0.333333	0.666667
G9986_21213	108175450	cldn34	0	0	0	0	0	0	0	0	0	0	0	0	0	0	0	0
G9986_1334	100328687	hypk	6.49	10.65	6.53	4.74	6.77	10.67	62	111	67	48	57	93	7.89	7.39333	80	66
G9986_4814	100342184	ttc27	3.32	3.09	4.01	3.79	3.84	3.77	294	298	384	356	300	310	3.47333	3.8	325.333	322
G9986_1684	100337880	mrps5	4.58	3.97	3.98	3.78	3.65	3.97	249	235	234	218	175	200	4.17667	3.8	239.333	197.667
G9986_5013	100342455	oard1	4.35	4.86	4.52	5.11	4.75	5.8	331	409	334	326	318	390	4.57667	5.22	358	344.667
G9986_6162	100344024	narf	6.6	7.99	5.92	5.11	7.13	7.14	918	1210	891	754	875	923	6.83667	6.46	1006.33	850.667
G9986_14507	100355534	slc7a6os	3.99	3.48	3.83	4.02	2.85	3.93	191	181	198	204	120	174	3.76667	3.6	190	166
G9986_7328	100345653	phyhd1	0.5	0.06	0.43	0.41	0.26	0.25	15	2	14	13	7	7	0.33	0.306667	10.3333	9
G9986_16727	100358538	tent5c	2.13	1.63	1.43	1.96	1.5	1.83	378	315	275	369	234	301	1.73	1.76333	322.667	301.333
G9986_9981	100349306	timm10	6.18	8.39	5.37	5.81	6	4.92	117	175	109	117	100	86	6.64667	5.57667	133.667	101
G9986_14336	100355310	slc49a4	3.38	3.13	3.38	3	3.18	3.53	242	244	262	228	201	235	3.29667	3.23667	249.333	221.333
G9986_20607	103351522	loc103351522	0	0	0	0	0	0	0	0	0	0	0	0	0	0	0	0
G9986_7166	100345427	loc100345427	0.6	0.81	1.29	0.88	1.08	1.13	36	54	89	57	57	63	0.9	1.03	59.6667	59
G9986_6696	100344780	zfp28	1.28	0.66	0.91	1.35	1.05	1.2	206	115	159	231	149	180	0.95	1.2	160	186.667
G9986_3665	100340574	kiaa1143	6.84	4.43	5.46	6.87	3.96	7.48	178	118	152	195	90	178	5.57667	6.10333	149.333	154.333
G9986_22006	108176681	loc108176681	0.19	0.45	0.34	0.29	0.42	0.54	3	8	6	5	6	8	0.326667	0.416667	5.66667	6.33333
G9986_8263	100346938	tedc2	0.97	0.58	0.65	0.35	0.76	0.4	26	17	19	10	18	10	0.733333	0.503333	20.6667	12.6667
G9986_18380	103346926	pttg1ip	50.5	85.28	67.76	51.5	87.14	47.15	3393	6233	4924	3668	5161	2938	67.8467	61.93	4850	3922.33
G9986_12197	100352324	galnt17	0.21	0.13	0.16	0.59	0.17	0.15	27	18	23	81	19	18	0.166667	0.303333	22.6667	39.3333
G9986_23201	108178812	loc108178812	0	0.06	0	0.06	0.07	0	0	1	0	1	1	0	0.02	0.0433333	0.333333	0.666667
G9986_3663	100340572	prickle1	17.78	13.81	14.61	18.69	14.87	14.04	1735	1466	1543	1933	1279	1272	15.4	15.8667	1581.33	1494.67
G9986_17324	100534635	gng10	42.18	16.86	29.83	42.37	22.44	29.88	1758.17	789.75	1391.72	1869.52	858.89	1187.39	29.6233	31.5633	1313.21	1305.27
G9986_13520	100354174	krt18	0.33	0.17	0.1	0.18	0.14	0.15	14	7.71	4.66	8	5.33	5.83	0.2	0.156667	8.79	6.38667
G9986_4504	100341758	trappc11	10.7	8.71	10.52	10.83	10.83	11.29	1455	1287	1548	1561	1298	1425	9.97667	10.9833	1430	1428
G9986_21770	108176355	loc108176355	0	0	0	0.4	0	0	0	0	0	2	0	0	0	0.133333	0	0.666667
G9986_6011	100343830	loc100343830	0	0	0	0.02	0	0	0	0	0	1.01	0	0	0	0.00666667	0	0.336667
G9986_7848	100346387	rpusd2	3.03	4.59	3.07	2.63	2.92	3.41	175	289	192	161	149	183	3.56333	2.98667	218.667	164.333
G9986_15157	100356420	ttyh2	9.75	10.74	9.81	11.11	12.67	9.4	750	858	818	947	860	730	10.1	11.06	808.667	845.667
G9986_10735	100350382	dennd5a	36.93	33.85	34.73	31.19	29.55	37.11	5247	5230	5339	4697	3701	4896	35.17	32.6167	5272	4431.33
G9986_15926	100357454	pkdrej	0.27	0.15	0.4	0.24	0.39	0.23	54.38	33.91	87.46	52.23	70.45	42.89	0.273333	0.286667	58.5833	55.19
G9986_16416	100358127	slc25a43	2.76	1.05	2.46	2.69	2.42	1.99	145	60	140	150	112	97	2.09	2.36667	115	119.667
G9986_6064	100343898	acad9	3.33	2.27	2.16	2.6	2.65	2.86	244	181	171	202	171	194	2.58667	2.70333	198.667	189
G9986_15771	100357252	inava	0.05	0.03	0.09	0.3	0.08	0.03	6	3	11	35	8	3	0.0566667	0.136667	6.66667	15.3333
G9986_17515	103345325	loc103345325	0.47	0.16	0.25	0.32	0.64	0.43	31	12	20	25	42	28	0.293333	0.463333	21	31.6667
G9986_19198	103348456	irx3	0.7	0.78	1.29	1.94	0.88	1.26	18	22	36	53	20	30	0.923333	1.36	25.3333	34.3333
G9986_18389	103346937	loc103346937	0.19	0.33	0.25	0.41	0.66	0.21	8	15	11	18	24	8	0.256667	0.426667	11.3333	16.6667
G9986_5355	100342932	myorg	2.35	1.5	1.67	2.56	2.5	1.57	116	98	101	151	112	80	1.84	2.21	105	114.333
G9986_17498	103345300	loc103345300	0.12	0.22	0.11	0.11	0.14	0.13	1	2	1	1	1	1	0.15	0.126667	1.33333	1
G9986_12037	100352116	stx17	7.87	3.53	4.89	7.64	4.71	8.84	1700	829	1144	1749	898	1775	5.43	7.06333	1224.33	1474
G9986_250	100008868	ngb	0.04	0.05	0.03	0.08	0.08	0.06	2	3	2	5	4	3	0.04	0.0733333	2.33333	4
G9986_522	100009160	rln1	0	1.22	0.96	0.85	0.2	0.28	0	30.84	24	21	4	6	0.726667	0.443333	18.28	10.3333
G9986_24339	BGIG9986_24339	bgig9986_24339	11.81	12.4	14.67	16.06	24.17	9.68	111	127	148	160	200	83	12.96	16.6367	128.667	147.667
G9986_15865	100357374	lrrc66	0.04	0.03	0.01	0.02	0.04	0.04	4	3	1	2	4	4	0.0266667	0.0333333	2.66667	3.33333
G9986_19777	103349708	loc103349708	17.26	12.24	18.21	42.75	26.6	28.41	748	577	853	1964	1016	1140	15.9033	32.5867	726	1373.33
G9986_16014	100357566	banf2	8.9	7.39	8.27	9.75	6.98	5.45	272	246	273	316	188	154	8.18667	7.39333	263.667	219.333
G9986_13270	100353823	mboat2	3.07	2.53	2.8	3.19	3.05	3.2	646	578	638	713	567	626	2.8	3.14667	620.667	635.333
G9986_183	100008797	plp2	62.63	53.21	48.91	75.21	55.68	69.78	964	892	811	1227	755	987	54.9167	66.89	889	989.667
G9986_3124	100339855	rcan1	3.51	3.47	4.35	5.02	4.44	4.65	236	254	316	358	263	290	3.77667	4.70333	268.667	303.667
G9986_22652	108177732	loc108177732	1.19	0.82	0.51	0.8	1.02	1.16	82	61	38	58	62	74	0.84	0.993333	60.3333	64.6667
G9986_9501	100348641	ccdc38	0.06	0.01	0	0.07	0.03	0.01	5	1	0	6	2	1	0.0233333	0.0366667	2	3
G9986_10591	100350179	srsf4	15.74	14.12	15.33	13.25	13.09	15.46	996	972	1049	889	730	907	15.0633	13.9333	1005.67	842
G9986_11855	100351857	klf8	1.58	1	1.28	2.72	1.63	3.19	180	126	157	331	163	331	1.28667	2.51333	154.333	275
G9986_11299	100351115	aptx	3.66	3.97	4.82	4.5	4.25	3.86	125.64	147.47	184.03	165.78	126.6	126.36	4.15	4.20333	152.38	139.58
G9986_9182	100348191	mtmr14	4.46	4.87	5.19	4.61	5.18	4.67	334	399	419	368	340	324	4.84	4.82	384	344
G9986_1397	100328774	cacng7	0	0.04	0	0	0.05	0.04	0	1	0	0	1	1	0.0133333	0.03	0.333333	0.666667
G9986_16311	100357982	loc100357982	16.39	33.67	40.06	14.14	13.58	38.02	850.5	1900.35	2246.79	777.45	621.17	1827.92	30.04	21.9133	1665.88	1075.51
G9986_17279	100359305	tmem151b	0.04	0	0.01	0.03	0.02	0	3	0	1	2	1	0	0.0166667	0.0166667	1.33333	1
G9986_12944	100353372	kpnb1	30.97	25.34	31.3	27.81	26.94	30.1	5777	5139	6318	5498	4429	5214	29.2033	28.2833	5744.67	5047
G9986_248	100008866	ssbp1	12.91	10.03	11.74	12.62	12.62	15.92	195	165	191	202	168	221	11.56	13.72	183.667	197
G9986_17244	100359254	larp4b	12.16	6.44	9.06	12.48	9.31	13.72	2112	1226	1786	2347	1473	2238	9.22	11.8367	1708	2019.33
G9986_2844	100339464	jakmip2	0	0	0	0.07	0.01	0	0	0	0	8	1	0	0	0.0266667	0	3
G9986_18716	103347480	ptprh	0.02	0.09	0.03	0.09	0.29	0.14	1	6	2	6	15	8	0.0466667	0.173333	3	9.66667
G9986_17729	103345678	loc103345678	0.71	1.53	1.31	0.81	1.2	0.52	28	66	56	34	42	19	1.18333	0.843333	50	31.6667
G9986_33	100008628	ryk	19.93	14.32	19.05	17.75	16.48	21.69	1568	1225	1621	1480	1143	1583	17.7667	18.64	1471.33	1402
G9986_624	100009274	ace	0.34	0.34	0.45	0.93	0.35	0.37	44	55	73	141	38	51	0.376667	0.55	57.3333	76.6667
G9986_4107	100341201	zfand4	0.54	0.27	0.61	0.7	0.53	0.65	45	26	58	67	38	56	0.473333	0.626667	43	53.6667
G9986_7752	100346248	fbxo10	6.76	7.46	6.62	3.96	5.35	7.36	921	1106	976	572	643	931	6.94667	5.55667	1001	715.333
G9986_12290	100352471	loc100352471	0	0.04	0	0	0	0	0	1	0	0	0	0	0.0133333	0	0.333333	0
G9986_17281	100359307	acp6	3.87	4.38	4.44	3.53	4.75	3.93	208	256	258	201	225	196	4.23	4.07	240.667	207.333
G9986_3746	100340689	col13a1	0.27	0.21	0.18	0.28	0.12	0.08	18	15	13	20	7	5	0.22	0.16	15.3333	10.6667
G9986_20612	103351531	loc103351531	0	0	0	0	0.03	0	0	0	0	0	1	0	0	0.01	0	0.333333
G9986_8028	100346624	ltbr	28.14	37.88	32.49	26.39	30.68	28.21	1054	1544	1315	1048	1013	978	32.8367	28.4267	1304.33	1013
G9986_11246	100351041	ppp1r3b	31.22	28.48	30.38	24.26	33.8	24.97	4497	4453	4729	3715	4314	3335	30.0267	27.6767	4559.67	3788
G9986_751	100009418	nedd4	3.44	2.04	2.68	4.53	3.16	4.07	660	354	480	882	466	657	2.72	3.92	498	668.333
G9986_7469	100345847	alas1	7.33	9.62	9.24	8.29	6.94	8.29	515	735	702	617	430	540	8.73	7.84	650.667	529
G9986_19631	103349386	loc103349386	0	0	0	0	0.02	0	0	0	0	0	1	0	0	0.00666667	0	0.333333
G9986_3974	100341013	gabrr1	0	0	0	0	0	0	0	0	0	0	0	0	0	0	0	0
G9986_15191	100356473	nfkbiz	9.13	9.1	4.69	15.1	11.47	12.25	603	654	335	1057	668	750	7.64	12.94	530.667	825
G9986_23183	108178789	loc108178789	0.02	0.04	0.1	0.04	0	0.05	1	2	4.98	1.98	0	2	0.0533333	0.03	2.66	1.32667
G9986_22031	108176722	loc108176722	0	0.03	0	0.11	0.06	0.03	0	1	0	4	2	1	0.01	0.0666667	0.333333	2.33333
G9986_5545	100343187	adamts15	0.06	0.24	0.28	0.12	0.35	0.06	11	48	57	23	57	11	0.193333	0.176667	38.6667	30.3333
G9986_8025	100346620	tmem159	3.03	3.06	3.02	5.78	4.19	3.37	128	141	138	259	156	132	3.03667	4.44667	135.667	182.333
G9986_15790	100357276	upb1	0	0	0	0	0	0	0	0	0	0	0	0	0	0	0	0
G9986_12318	100352505	dab2	20.66	17.58	23.88	18.36	24.11	20.64	2767	2589	3484	2613	2875	2537	20.7067	21.0367	2946.67	2675
G9986_17755	103345724	loc103345724	0.04	0	0	0	0.02	0	2	0	0	0	1	0	0.0133333	0.00666667	0.666667	0.333333
G9986_19175	103348418	loc103348418	0	0	0	0.09	0	0.05	0	0	0	2	0	1	0	0.0466667	0	1
G9986_597	100009245	gro-a	0.75	0.59	0.44	5.17	2.08	1.18	22	19	14	161.5	54	32	0.593333	2.81	18.3333	82.5
G9986_16223	100357864	sh3kbp1	9.94	8.72	11.24	13.34	10.23	12.29	751	721	927	1060	688	859	9.96667	11.9533	799.667	869
G9986_20617	103351543	ca10	0	0	0	0	0.01	0	0	0	0	0	1	0	0	0.00333333	0	0.333333
G9986_8812	100347681	rpl10l	0	0	0	0	0.02	0	0	0	0	0	1	0	0	0.00666667	0	0.333333
G9986_19149	103348357	sycp3	0.11	0.03	0	0.23	0.16	0.15	3	1	0	7	4	4	0.0466667	0.18	1.33333	5
G9986_13874	100354665	asb1	12.71	15.14	13.3	11.57	10.74	9.36	576	747	652	556	429	393	13.7167	10.5567	658.333	459.333
G9986_985	100125984	tpm2	7.6	6.88	12.46	15.38	15.04	14.21	259	261	466	559	457	450	8.98	14.8767	328.667	488.667
G9986_20531	103351370	fgfbp3	0	0.03	0.02	0	0	0.04	0	2	1	0	0	2	0.0166667	0.0133333	1	0.666667
G9986_1177	100311065	orycunv1r1598	0	0	0	0	0	0	0	0	0	0	0	0	0	0	0	0
G9986_19741	103349631	loc103349631	0.04	0.07	0.11	0.05	0.04	0.08	1	3	3	3	1	4	0.0733333	0.0566667	2.33333	2.66667
G9986_5602	100343270	siae	1.42	1.49	1.51	1.34	1.36	1.4	109	125	126	109	92	100	1.47333	1.36667	120	100.333
G9986_11179	100350955	btnl2	0	0	0	0	0	0	0	0	0	0	0	0	0	0	0	0
G9986_20414	103351109	loc103351109	0	0	0	0	0.08	0	0	0	0	0	1	0	0	0.0266667	0	0.333333
G9986_7470	100345849	stard6	0.25	0.06	0.18	0.27	0.25	0.28	22	6	17	26	20	23	0.163333	0.266667	15	23
G9986_15390	100356736	kif21b	0.22	0.21	0.14	0.5	0.32	0.34	54	58	37	132	71	80	0.19	0.386667	49.6667	94.3333
G9986_14373	100355359	dele1	10.37	15.54	13.23	7.81	10.24	10.42	764	1245	1054	610	665	712	13.0467	9.49	1021	662.333
G9986_4257	100341399	nectin1	1.3	1.48	1.17	1.07	1.19	1.65	200	248	195	174	161	236	1.31667	1.30333	214.333	190.333
G9986_1504	100328920	aff4	22.63	14.07	19.51	21.23	17.9	25.46	2467	1669	2302	2454	1720	2577	18.7367	21.53	2146	2250.33
G9986_1928	100338191	rab4b	12.91	15.24	14.4	9.43	10.84	15.68	665	837	810	514	493	768	14.1833	11.9833	770.667	591.667
G9986_5627	100343308	rad54l2	6.84	5.84	5.61	6.02	5.19	5.85	1119	1043	998	1043	749	893	6.09667	5.68667	1053.33	895
G9986_15949	100357483	creb5	6.55	6.09	3.84	1.79	5.35	3.48	1117	956	772	391	767	592	5.49333	3.54	948.333	583.333
G9986_13582	100354253	rapsn	0.05	0.02	0	0.06	0.07	0	2	1	0	3	3	0	0.0233333	0.0433333	1	2
G9986_24092	BGIG9986_24092	bgig9986_24092	11.44	14.64	12.33	13.03	11.09	14.72	150	209	174	181	128	177	12.8033	12.9467	177.667	162
G9986_20093	103350400	loc103350400	0.02	0	0	0	0.01	0	2	0	0	0	1	0	0.00666667	0.00333333	0.666667	0.333333
G9986_1295	100328631	steap2	15.86	10.07	14.26	13.82	13.96	11.77	1305	782	1201	1372	964	1011	13.3967	13.1833	1096	1115.67
G9986_13374	100353973	cpsf7	15.12	12.1	12.22	13.18	11.4	15.23	1704	1483	1491	1575	1133	1594	13.1467	13.27	1559.33	1434
G9986_7135	100345383	loc100345383	0	0	0	0	0.05	0	0	0	0	0	1.56	0	0	0.0166667	0	0.52
G9986_2042	100338336	abhd18	3.44	2.23	3.24	3.95	5.26	6.51	357	253	363	441	485	633	2.97	5.24	324.333	519.667
G9986_7981	100346567	ydjc	1.31	2.23	1.39	0.54	1.57	0.87	55	102	63	24	58	34	1.64333	0.993333	73.3333	38.6667
G9986_10264	100349711	znf146	17.7	7.89	14.09	16.29	9.63	21.2	1457	703	1256	1417	700	1607	13.2267	15.7067	1138.67	1241.33
G9986_11936	100351974	cep295	4.83	1.99	3.18	4.42	3.59	5.78	1075	487	744	1045	702	1201	3.33333	4.59667	768.667	982.667
G9986_279	100008899	vegfa	204.07	172.84	150.2	161.86	294.44	218.36	22865	21063	18211	19225	29083	22712	175.703	224.887	20713	23673.3
G9986_24093	BGIG9986_24093	bgig9986_24093	0.48	0.62	0.37	0.09	0.8	0.19	19	27	16.14	3.78	28.04	7	0.49	0.36	20.7133	12.94
G9986_585	100009232	hltf	40.04	19.14	26.76	31.26	36.04	46.86	5456	2818	3971	4550	4210	5850	28.6467	38.0533	4081.67	4870
G9986_17996	103346235	loc103346235	0.19	0.15	0.03	0.24	0.22	0.07	6	5	1	8	6	2	0.123333	0.176667	4	5.33333
G9986_8547	100347324	tnr	0	0.01	0.01	0.01	0.01	0	1	5	5	3	4	1	0.00666667	0.00666667	3.66667	2.66667
G9986_3846	100340828	nif3l1	3.12	2.4	2.85	3.54	2.51	3.14	176	147	173	211	125.55	162	2.79	3.06333	165.333	166.183
G9986_11350	100351185	parp2	3.38	2.5	4.01	3.69	3.21	3.76	252	202	322	290	210	260	3.29667	3.55333	258.667	253.333
G9986_12332	100352526	45352	64.72	34.97	42.78	50.55	65.11	59.12	607.82	356.64	428.75	503.02	535.22	504	47.49	58.26	464.403	514.08
G9986_9975	100349299	atm	6.89	3.65	5.55	6.69	5.9	9.12	2149	1240	1874	2211	1624	2645	5.36333	7.23667	1754.33	2160
G9986_1994	100338272	acad10	2.82	2.84	3.33	2.7	3.03	2.05	325	357	416	330	308	220	2.99667	2.59333	366	286
G9986_2219	100338579	ecm1	3	2.6	4.35	4.82	4.18	3.73	215	204	339	369	265	250	3.31667	4.24333	252.667	294.667
G9986_24166	BGIG9986_24166	bgig9986_24166	3.44	0	1.83	2.23	2.43	1.24	24.79	0	14.15	17.09	15.42	8.13	1.75667	1.96667	12.98	13.5467
G9986_22228	108177034	loc108177034	0	0	0	0	0	0	0	0	0	0	0	0	0	0	0	0
G9986_7895	100346448	loc100346448	40.63	42.79	50.22	48.28	50.72	45.06	4936	5654	6601	6197	5404	5082	44.5467	48.02	5730.33	5561
G9986_9023	100347964	lcorl	7.79	3.27	5.38	7.97	4.5	9.49	672	299	495	729	341	760	5.48	7.32	488.667	610
G9986_4258	100341402	tmem135	7.67	3.56	6.41	7.9	7.01	9.11	772	387	704	849	629	846	5.88	8.00667	621	774.667
G9986_7882	100346429	loc100346429	0.9	1.58	0.98	0.88	1.19	1	215.56	410.72	252.97	222.2	252.07	221.58	1.15333	1.02333	293.083	231.95
G9986_15987	100357530	exosc5	6.01	9.03	8.81	9.17	11.7	5.06	175	286	277	283	300	136	7.95	8.64333	246	239.667
G9986_14237	100355170	brwd1	7.89	4.77	6.43	7.28	6.51	8.1	2086	1246	1787	2080	1446	2072	6.36333	7.29667	1706.33	1866
G9986_11916	100351950	nap1l3	0.75	0.42	0.58	0.9	0.61	0.96	54	33	45	69	39	64	0.583333	0.823333	44	57.3333
G9986_13162	100353660	cenpa	3.61	1.03	1.12	2.39	1.41	2	84	26	28	59	29	43	1.92	1.93333	46	43.6667
G9986_1921	100338184	spryd7	3.78	2.12	2.91	3.61	3.13	5.44	436	266	363	442	318	583	2.93667	4.06	355	447.667
G9986_7011	100345221	degs2	0.02	0.04	0.05	0.05	0	0.08	1	2	2	2	0	3	0.0366667	0.0433333	1.66667	1.66667
G9986_160	100008773	stx3	0.01	0.01	0.01	0.04	0	0.02	1	1	1	6	0	3	0.01	0.02	1	3
G9986_4090	100341172	kiaa1257	0.39	0.25	0.36	0.27	0.21	0.38	42	31	46	31	20	42	0.333333	0.286667	39.6667	31
G9986_9840	100349117	galt	10.51	12.15	11.18	10.8	9.33	8.84	417	524	481	452	326	324	11.28	9.65667	474	367.333
G9986_13410	100354023	fbxl8	2.44	3.29	3.18	2.15	2.92	2.62	117	172	164	111	122	116	2.97	2.56333	151	116.333
G9986_22798	108178113	loc108178113	18.98	23.5	19.89	19.95	24.03	18.71	131	177	147	146	146	117	20.79	20.8967	151.667	136.333
G9986_3269	100340050	fbxo16	0.09	0.02	0.06	0.02	0.01	0.04	7	2	5	2	1	3	0.0566667	0.0233333	4.66667	2
G9986_9732	100348955	loc100348955	0.52	1.66	0	1.24	0	0	7.64	26.54	0	19.27	0	0	0.726667	0.413333	11.3933	6.42333
G9986_6776	100344890	adam28	0.04	0.01	0.06	0.25	0.15	0.05	4	1	6	24	12	4	0.0366667	0.15	3.66667	13.3333
G9986_5361	100342939	alkbh3	5.07	6.8	6.64	5.54	6.76	5.63	206.93	302.86	292.81	240.77	243.93	214.78	6.17	5.97667	267.533	233.16
G9986_11292	100351105	tm2d2	14.37	10.74	14.6	11.44	9.75	12.19	941	766	1036	795	563	741	13.2367	11.1267	914.333	699.667
G9986_4598	100341895	rab3il1	2.94	3.2	2.97	4.19	3.13	2.38	211	246	231	320	195	158	3.03667	3.23333	229.333	224.333
G9986_7491	100345880	fbxw8	18.92	24.27	25.02	16.78	21.71	14.96	1207	1684	1726	1135	1221	885	22.7367	17.8167	1539	1080.33
G9986_14706	100355801	tmem181	8.42	6.93	7.33	6.9	7.34	8.13	1169	1047	1102	1016	898	1048	7.56	7.45667	1106	987.333
G9986_230	100008847	slc12a7	2.63	3.57	2.76	1.53	2.54	1.64	102	151	116	63	87	59	2.98667	1.90333	123	69.6667
G9986_10857	100350545	aamdc	3.59	5.24	6.21	5.25	3.76	5.16	74	116	134	112	68	96	5.01333	4.72333	108	92
G9986_22992	108178464	loc108178464	0.02	0.11	0.16	0.01	0.11	0.04	1	9	13	1	8	3	0.0966667	0.0533333	7.66667	4
G9986_9125	100348116	znf782	1.02	0.63	0.62	0.86	0.88	1.31	88	59	58	79	67	105	0.756667	1.01667	68.3333	83.6667
G9986_16183	100357813	45545	11.2	7.13	10.93	12.48	10.78	10.52	788	550	878	965	667	661	9.75333	11.26	738.667	764.333
G9986_8647	100347453	loc100347453	11.32	11.88	12.29	8.76	9.91	10.06	992	1133	1165	814	766	818	11.83	9.57667	1096.67	799.333
G9986_7654	100346113	mrpl2	20.9	29.38	27.28	15.08	15.51	16.95	668	1022	942	511	437	501	25.8533	15.8467	877.333	483
G9986_8061	100346665	dok5	0.04	0.05	0.07	0.19	0.23	0.15	2	2	4	8	10	7	0.0533333	0.19	2.66667	8.33333
G9986_8074	100346679	senp1	6.78	4.61	5.21	5.8	5.47	6.98	837	618	695	759	595	800	5.53333	6.08333	716.667	718
G9986_1999	100338280	nmb	3.03	4.72	4.65	2.99	4.27	1.51	46	78	76	48	57	21	4.13333	2.92333	66.6667	42
G9986_997	100126071	hprt1	6.49	4.8	8.72	7.12	7.07	8.55	281	226	408	327	270	343	6.67	7.58	305	313.333
G9986_10211	100349634	syngr4	0	0.11	0.11	0	0.13	0.13	0	2	2	0	2	2	0.0733333	0.0866667	1.33333	1.33333
G9986_371	100008998	cd28	0.04	0.09	0.01	0.01	0	0.05	3	3	1	1	0	3	0.0466667	0.02	2.33333	1.33333
G9986_13923	100354727	ogt	18.76	10.25	15.09	17.97	18.63	18.52	3228	1919	2811	3279	2827	2961	14.7	18.3733	2652.67	3022.33
G9986_19425	103348968	loc103348968	0.08	0.05	0.1	0.12	0.08	0.05	12	9	17	19	10	7	0.0766667	0.0833333	12.6667	12
G9986_7680	100346145	foxr2	0	0	0	0	0.04	0	0	0	0	0	1	0	0	0.0133333	0	0.333333
G9986_13065	100353536	loc100353536	0	0.03	0	0	0.02	0	0	1	0	0	1	0	0.01	0.00666667	0.333333	0.333333
G9986_10941	100350643	ube2h	16.38	15.41	15.61	18.48	12.91	15.06	2224	2272	2291	2658	1544	1899	15.8	15.4833	2262.33	2033.67
G9986_10394	100349890	stx6	8.98	11.48	11.39	6.36	7.77	7.1	535	744	734	402	408	392	10.6167	7.07667	671	400.667
G9986_14412	100355409	rrp7a	2.82	3.32	2.44	2.92	2.4	1.77	124	159	116	136	93	72	2.86	2.36333	133	100.333
G9986_14199	100355120	dnajb2	13.94	20.42	14.16	13.52	14.92	17.64	1073	1693	1157	1089	1011	1206	16.1733	15.36	1307.67	1102
G9986_4187	100341314	loc100341314	0	0.01	0.01	0	0	0	0	0.74	0.5	0	0	0	0.00666667	0	0.413333	0
G9986_13087	100353566	wdr44	1.84	1.2	1.81	2.24	1.67	2.07	238	168	253	306	190	248	1.61667	1.99333	219.667	248
G9986_10988	100350715	endog	3.82	5.33	4.7	5.09	7.59	4.66	133	202	177	188	233	150	4.61667	5.78	170.667	190.333
G9986_5612	100343289	gpx3	18.74	9.65	9.18	55.81	20.27	24.57	953	534	505	3009	909	1158	12.5233	33.55	664	1692
G9986_18110	103346394	loc103346394	0.06	0.05	0	0.05	0.06	0	1	1	0	1	1	0	0.0366667	0.0366667	0.666667	0.666667
G9986_16300	100357967	dicer1	6.21	4.53	4.79	5.5	5.6	6.08	1938	1538	1619	1820	1540	1763	5.17667	5.72667	1698.33	1707.67
G9986_14183	100355094	baiap2l1	10.52	9.94	6.72	8.86	6.8	7.67	825	848	570	736	470	558	9.06	7.77667	747.667	588
G9986_3202	100339959	mtmr7	0.03	0.02	0.08	0.12	0.06	0.05	5	3	15	22	9	8	0.0433333	0.0766667	7.66667	13
G9986_12484	100352731	lgals1	26.64	22.97	38.22	75.65	55.88	27.55	427	401	660	1285	789	406	29.2767	53.0267	496	826.667
G9986_368	100008995	ahr	0.4	0.29	0.4	2.21	0.57	0.42	42	33	45	246	53	41	0.363333	1.06667	40	113.333
G9986_4764	100342114	ascl1	0.02	0	0	0.05	0	0	1	0	0	2	0	0	0.00666667	0.0166667	0.333333	0.666667
G9986_14792	100355916	slc25a45	0.05	0.15	0.06	0.03	0.25	0.07	3	10	4	2	13	4	0.0866667	0.116667	5.66667	6.33333
G9986_22052	108176745	loc108176745	2.3	4.64	2.76	3.3	5.4	2.84	31	68	40	47	64	35	3.23333	3.84667	46.3333	48.6667
G9986_22948	108178368	loc108178368	0.1	0	0	0	0	0	1.03	0	0	0	0	0	0.0333333	0	0.343333	0
G9986_4459	100341687	boll	0.02	0.02	0.05	0.11	0.04	0.04	1	1	3	7	2	2	0.03	0.0633333	1.66667	3.66667
G9986_17643	103345531	loc103345531	0.05	0.17	0	0.07	0.05	0.06	3	12	0	5	3	4	0.0733333	0.06	5	4
G9986_9680	100348879	nrgn	0.14	0.1	0.05	0.83	0.44	0.53	5	4	2	32	14	18	0.0966667	0.6	3.66667	21.3333
G9986_2923	100339583	tubgcp5	3.4	2.04	2.59	2.79	2.28	2.98	361	235	297	314	213	294	2.67667	2.68333	297.667	273.667
G9986_7374	100345719	loc100345719	1.94	6.19	13.38	1.37	5.7	3.06	61.97	215.67	462.58	46.63	160.82	90.47	7.17	3.37667	246.74	99.3067
G9986_4677	100342000	mrpl50	4.42	2.76	2.85	2.9	3.05	3.79	125	85	87	87	76	99	3.34333	3.24667	99	87.3333
G9986_12857	100353260	pskh1	8.23	9.18	8.92	8.3	8.48	7.78	868	1053	1018	928	788	761	8.77667	8.18667	979.667	825.667
G9986_1562	100337719	cfap20	7.39	7.65	8.46	7.18	8.42	7.93	270	304	334	278	271	268	7.83333	7.84333	302.667	272.333
G9986_10921	100350619	sik2	9.45	8.8	9.48	9.18	9.74	10.03	2077	2048	2277	2128	1878	2045	9.24333	9.65	2134	2017
G9986_23951	BGIG9986_23951	bgig9986_23951	3.79	2.08	2.65	3.22	3.93	4.25	2168.82	1293.73	1644.21	1955.48	1983.28	2266.57	2.84	3.8	1702.25	2068.44
G9986_19092	103348250	macrod2	0.4	0.11	0.28	0.3	0.23	0.25	56	17	43	44	28	33	0.263333	0.26	38.6667	35
G9986_2591	100339120	meak7	2.41	2.02	1.87	1.76	1.54	1.06	167	152	140	129	94	68	2.1	1.45333	153	97
G9986_4334	100341512	plcb1	7.64	4.81	6.95	6.88	4.94	5.98	1691	1158	1666	1615	965	1229	6.46667	5.93333	1505	1269.67
G9986_14378	100355364	igfbp6	148.36	250.82	141.78	124.55	188.06	118.65	4370	8041	4510	3889	4882	3230	180.32	143.753	5640.33	4000.33
G9986_11648	100351573	fgl2	0.4	0.86	0.41	0.9	0.42	0.32	42	99	47	101	39	31	0.556667	0.546667	62.6667	57
G9986_9763	100348996	adgrf5	0.01	0.09	0.07	0.05	0.08	0.06	1	15	12	9	12	10	0.0566667	0.0633333	9.33333	10.3333
G9986_8237	100346899	ccdc191	0.77	0.59	0.79	0.85	1.04	0.86	86	71	95	100	102	89	0.716667	0.916667	84	97
G9986_4320	100341491	ccdc90b	9.39	5.98	8.42	8.88	7.64	12.81	403	285	394	405	291	491	7.93	9.77667	360.667	395.667
G9986_12390	100352604	snx22	3.34	2.51	1.62	2.54	1.62	2.16	82	67	43	66	35	49	2.49	2.10667	64	50
G9986_13803	100354572	cyld	4.26	3.36	4.01	4.29	3.92	4.11	788	676	802	840	638	705	3.87667	4.10667	755.333	727.667
G9986_550	100009193	ar	0.64	0.44	0.28	0.66	0.42	0.46	56	42	26	61	32	37	0.453333	0.513333	41.3333	43.3333
G9986_6159	100344020	glrx3	17.21	18.42	20.05	21.33	22	17.97	577	672	726	758	650	557	18.56	20.4333	658.333	655
G9986_9221	100348245	slc35a3	23.38	7.52	14	30.78	11.91	22.51	1293.54	467.2	850.75	1747.92	615.52	1114.82	14.9667	21.7333	870.497	1159.42
G9986_12215	100352352	cdk5rap3	38.14	48.03	38.46	33.27	35.22	28.9	2203	3018	2402	2037	1793	1547	41.5433	32.4633	2541	1792.33
G9986_18837	103347671	loc103347671	0	0.03	0.03	0.03	0	0	0	1	1	1	0	0	0.02	0.01	0.666667	0.333333
G9986_4660	100341975	abcd4	3.01	3.3	2.9	2.66	3.06	2.49	208	248	216	195	186	160	3.07	2.73667	224	180.333
G9986_20294	103350891	loc103350891	0	0	0	0.05	0	0	0	0	0	1	0	0	0	0.0166667	0	0.333333
G9986_8855	100347743	ankrd55	0.03	0	0.02	0.05	0.03	0	2	0	2	4	2	0	0.0166667	0.0266667	1.33333	2
G9986_13824	100354602	cytip	2.33	1.7	2.31	1.81	1.31	1.7	158	125	169	130	78	107	2.11333	1.60667	150.667	105
G9986_8911	100347814	ssmem1	0.04	0	0	0	0.08	0	1	0	0	0	2	0	0.0133333	0.0266667	0.333333	0.666667
G9986_5843	100343606	kif13a	3.72	4.01	4.17	3.4	4.28	4.17	806	942	956	780	804	836	3.96667	3.95	901.333	806.667
G9986_18441	103347035	loc103347035	1.51	1.11	1.04	1.06	0.7	0.55	180	144	134	134	73	61	1.22	0.77	152.667	89.3333
G9986_7728	100346212	hipk1	48.66	31.44	39.41	48.05	33.85	52.2	8637	5899	7557	9175	5218	8616	39.8367	44.7	7364.33	7669.67
G9986_21864	108176493	loc108176493	0	0	0	0.02	0.02	0	0	0	0	1	1	0	0	0.0133333	0	0.666667
G9986_12155	100352273	cldn11	0.05	0	0.02	0.03	0.06	0.04	3	0	1	2	3	2	0.0233333	0.0433333	1.33333	2.33333
G9986_3560	100340431	got1	10.55	11.09	11.35	8.83	8.9	10.61	636	727	740	564	473	593	10.9967	9.44667	701	543.333
G9986_1064	100302410	asb5	0.25	0.13	0.23	0.15	0.07	0.24	12	7	12	8	3	11	0.203333	0.153333	10.3333	7.33333
G9986_21624	108176105	loc108176105	1.36	0.98	1.77	1.8	1.5	1.83	102	80	143	143	99	127	1.37	1.71	108.333	123
G9986_10993	100350721	mrpl38	13.68	19.55	13.26	10.84	13.5	16.4	530	824	555	445	461	588	15.4967	13.58	636.333	498
G9986_11671	100351601	emc6	15.3	18.62	18.97	17.7	15.31	15.89	296	407	396	362	265	287	17.63	16.3	366.333	304.667
G9986_13002	100353450	zeb1	6.71	5.48	6.65	7.99	6.96	8.4	612	543	656	772	559	711	6.28	7.78333	603.667	680.667
G9986_18568	103347259	loc103347259	3.26	3.44	3.06	2.81	3.61	3.93	80	92	81	73	78	89	3.25333	3.45	84.3333	80
G9986_18214	103346567	flt3lg	0.73	2.21	1.27	0.74	0.88	0.73	14.31	46.99	26.77	15.22	15.21	13.21	1.40333	0.783333	29.3567	14.5467
G9986_1247	100327257	cyp2b4	0	0	0	0.02	0	0.03	0	0	0	1	0	2	0	0.0166667	0	1
G9986_22059	108176752	loc108176752	0.14	0.05	0	0	0.03	0	5	2	0	0	1	0	0.0633333	0.01	2.33333	0.333333
G9986_13332	100353919	rbm45	7.22	3.54	4.29	5.48	4.48	6.81	382	194	247	320	222	339	5.01667	5.59	274.333	293.667
G9986_18739	103347516	lto1	3.25	3.9	4.04	3.57	3.72	1.74	111	145	149	129	112	55	3.73	3.01	135	98.6667
G9986_523	100009161	rbp4	70.61	66.73	107.77	132.26	63.87	82.67	1865	1957	3107	3724	1499	2014	81.7033	92.9333	2309.67	2412.33
G9986_7087	100345320	vcpip1	8.05	5.57	6.65	8.36	6.59	10.03	1502	1130	1343	1652	1084	1738	6.75667	8.32667	1325	1491.33
G9986_23052	108178548	loc108178548	0.15	0.04	0.06	0.07	0.03	0.1	17	5	7	9	3	11	0.0833333	0.0666667	9.66667	7.66667
G9986_10786	100350460	ccdc74b	12.23	13.39	11.7	13.39	17.24	5.6	618	736	636	719	783	267	12.44	12.0767	663.333	589.667
G9986_12469	100352712	fads2	33.43	23.05	20.71	42.53	45.29	32.66	2975	2231	1994	4012	3553	2697	25.73	40.16	2400	3420.67
G9986_21082	103352476	loc103352476	2.13	1.25	1.28	1.31	1.63	1.98	80	51	52	52	54	69	1.55333	1.64	61	58.3333
G9986_7063	100345290	psmd9	8.17	10.12	6.09	7.02	6.23	8.22	458	617	369	417	308	427	8.12667	7.15667	481.333	384
G9986_2260	100338640	kcnj4	0.2	0.11	0.05	0.2	0.1	0.3	16	10	4	17	7	22	0.12	0.2	10	15.3333
G9986_1627	100337800	loc100337800	5.44	3.58	4.89	5.26	5.57	6.28	277	198	269	284	250	296	4.63667	5.70333	248	276.667
G9986_15025	100356244	pafah1b3	29.62	37.8	38.42	26.76	28.61	25.06	772	1070	1078	737	659	602	35.28	26.81	973.333	666
G9986_20727	103351771	piga	2.86	1.19	1.58	2.13	1.62	3.03	358	173	220	297	187	356	1.87667	2.26	250.333	280
G9986_2496	100338982	pid1	18.71	11.17	15.66	18.45	19.93	20.97	897	583	812	939	842	931	15.18	19.7833	764	904
G9986_3812	100340782	pelp1	15.11	17.21	15.09	13.02	13.33	13.06	1654	2037	1808	1519	1281	1320	15.8033	13.1367	1833	1373.33
G9986_11255	100351053	capn5	2.42	2.98	2.39	3.81	2.71	2.89	292	393	314	490	289	325	2.59667	3.13667	333	368
G9986_13113	100353600	far2	0.06	0	0	0.01	0.1	0.05	6	0	0	1	9	5	0.02	0.0533333	2	5
G9986_8909	100347811	il34	1.39	1.55	1.65	3.02	2.93	0.83	89	107	119	205	157	51	1.53	2.26	105	137.667
G9986_10894	100350587	p2rx1	0	0	0	0	0.01	0	0	0	0	0	1	0	0	0.00333333	0	0.333333
G9986_10082	100349448	emilin3	8.79	6.51	9.62	7.85	5.34	7.34	881	710	1043	834	472	683	8.30667	6.84333	878	663
G9986_7097	100345332	gpr162	0.33	0.43	0.33	0.27	0.31	0.26	26	36	28	22	21	19	0.363333	0.28	30	20.6667
G9986_5265	100342805	casp8ap2	3.05	1.31	1.95	3.12	2.04	3.73	611	275	418	666	352	690	2.10333	2.96333	434.667	569.333
G9986_7256	100345556	syk	0.08	0.06	0.08	0.1	0.04	0.03	11	11	12	15	5	4	0.0733333	0.0566667	11.3333	8
G9986_4709	100342043	psmg2	9.12	7.56	10.14	8.38	7.94	10.01	299	269	358	291	229	301	8.94	8.77667	308.667	273.667
G9986_9847	100349129	loc100349129	24.08	31.93	26.64	24.03	26.57	16.81	1907	2751	2282	2017	1855	1235	27.55	22.47	2313.33	1702.33
G9986_16460	100358187	ankrd50	4.57	2.45	3.67	6.92	3.28	3.91	1186	693	1037	1904	754	948	3.56333	4.70333	972	1202
G9986_1359	100328722	pdlim4	22.85	28.69	22.29	18.51	20.64	14.99	642	877	676	551	511	389	24.61	18.0467	731.667	483.667
G9986_24322	BGIG9986_24322	bgig9986_24322	0.02	0.06	0	0.12	0.04	0	1	4	0	7	2	0	0.0266667	0.0533333	1.66667	3
G9986_5045	100342493	loc100342493	0.11	0.02	0.02	0.1	0.09	0.17	9.05	2.05	1.85	8.56	7.1	13.48	0.05	0.12	4.31667	9.71333
G9986_18489	103347124	camsap1	9.08	8.97	6.72	6.37	6.64	6.68	304	327	243	226	196	207	8.25667	6.56333	291.333	209.667
G9986_592	100009240	muc1	0.15	0.23	0.26	0.47	0.65	0.35	6	10	11	20	23	13	0.213333	0.49	9	18.6667
G9986_3350	100340157	pla2g7	10.62	6.65	10.86	13.5	10.31	13.54	662	450	731	892	563	777	9.37667	12.45	614.333	744
G9986_21372	108175751	loc108175751	0	0	0	0	0	0	0	0	0	0	0	0	0	0	0	0
G9986_22712	108177961	loc108177961	3.5	0.87	1.27	2.1	1.29	0.92	293	79	115	186	95	71	1.88	1.43667	162.333	117.333
G9986_16217	100357856	haus4	5.26	5.39	5.83	5.3	4.69	3.75	300	322	362	312	238	192	5.49333	4.58	328	247.333
G9986_15448	100356815	trappc3l	0.12	0.25	0.27	0.21	0.19	0.19	5	11	12	9	7	7	0.213333	0.196667	9.33333	7.66667
G9986_20465	103351239	loc103351239	0.05	0.08	0.05	0	0.02	0	3	5	3	0	1	0	0.06	0.00666667	3.66667	0.333333
G9986_22782	108178087	loc108178087	0.04	0.07	0.11	0	0.04	0.04	1	2	3	0	1	1	0.0733333	0.0266667	2	0.666667
G9986_15641	100357079	thpo	0.13	0.12	0.08	0.11	0.15	0.12	18	19	12	17	18	16	0.11	0.126667	16.3333	17
G9986_15577	100356995	rbbp5	8.99	7.63	9.78	7.88	7.54	9.37	1003	912	1216	955	755	986	8.8	8.26333	1043.67	898.667
G9986_20220	103350726	loc103350726	6.5	3.1	2.85	4.62	5.08	12.95	178.33	92.51	84.42	134.35	123.01	328.51	4.15	7.55	118.42	195.29
G9986_6850	100344997	dpp6	0.01	0	0	0.01	0	0	1	0	0	1	0	0	0.00333333	0.00333333	0.333333	0.333333
G9986_14996	100356199	taf11	8.4	4.99	6.27	7.86	6.46	9.13	317	206	255	317	216	319	6.55333	7.81667	259.333	284
G9986_20757	103351837	loc103351837	0.65	0.43	0.92	0.48	0.41	0.45	25	18	38	21	15	17	0.666667	0.446667	27	17.6667
G9986_16518	100358260	tnfrsf11a	1.07	0.89	1.06	1.37	0.78	0.72	130	118	140	177	84	81	1.00667	0.956667	129.333	114
G9986_3053	100339763	loc100339763	0	0.02	0	0.02	0.05	0	0	1	0	1	2	0	0.00666667	0.0233333	0.333333	1
G9986_24364	BGIG9986_24364	bgig9986_24364	0.13	0	0.12	0	0.29	0	1	0	1	0	2	0	0.0833333	0.0966667	0.666667	0.666667
G9986_2738	100339323	akirin2	10.23	9.2	11.47	11.72	10.35	13.56	614	601	745	746	548	755	10.3	11.8767	653.333	683
G9986_14733	100355838	klhl35	0.02	0.01	0	0.01	0	0.02	1	1	0	1	0	1	0.01	0.01	0.666667	0.666667
G9986_8941	100347853	zbtb3	2.91	2.76	2.46	2.8	1.98	2.99	190	196	174	194	114	181	2.71	2.59	186.667	163
G9986_4016	100341070	pcgf3	11.07	9.87	9.47	9.58	8.81	9.52	436	423	403	400	306	347	10.1367	9.30333	420.667	351
G9986_9613	100348786	loc100348786	0.04	0	0	0	0.06	0.02	2	0	0	0	3.01	1	0.0133333	0.0266667	0.666667	1.33667
G9986_15179	100356457	mlip	38.49	20.28	25.86	32.26	40.71	44.38	32554.3	18515.6	23547.3	28964	30091.4	35599.5	28.21	39.1167	24872.4	31551.7
G9986_1858	100338104	vamp7	7.81	4.39	6.73	8.61	6.14	10.26	618	378	576	722	428	754	6.31	8.33667	524	634.667
G9986_7857	100346397	hoxb6	0	0.06	0.01	0.05	0	0.03	0	4	1	3	0	2	0.0233333	0.0266667	1.66667	1.66667
G9986_64	100008664	fmod	798.54	790.91	935.1	708.85	893.83	840.74	54908	61841	70094	51689	56036	53741	841.517	814.473	62281	53822
G9986_6234	100344125	nlrp2	0	0	0	0.01	0	0	0	0	0	1	0	0	0	0.00333333	0	0.333333
G9986_20045	103350306	iffo2	4.77	4.87	4.2	4.58	5.15	5.19	666	739	634	677	634	672	4.61333	4.97333	679.667	661
G9986_11077	100350822	dlx6	1.22	1.36	1.01	0.66	0.91	1.27	56	68	50	32	37	54	1.19667	0.946667	58	41
G9986_14517	100355548	loc100355548	9.2	6.36	10.47	9.61	7.81	13.24	159.43	120.04	195.54	176.55	119.2	211.18	8.67667	10.22	158.337	168.977
G9986_3449	100340295	vps9d1	3.99	3.76	3.39	3.07	3.26	3.58	285	292	262	232	205	237	3.71333	3.30333	279.667	224.667
G9986_2980	100339666	taf5l	5.05	4.31	4.27	4.49	3.89	5.64	488	453	445.92	460	331	506	4.54333	4.67333	462.307	432.333
G9986_14870	100356027	wtip	5.72	9.71	6.37	5.7	5.72	4.06	245.78	454.16	295.96	259.85	216.68	161.8	7.26667	5.16	331.967	212.777
G9986_5192	100342705	elf1	19.45	22.6	21.03	19.84	18.82	19.63	1463.81	1633.01	1674.1	1668.69	1254.34	1484.73	21.0267	19.43	1590.31	1469.25
G9986_5682	100343386	lgr5	0.1	0.09	0.13	0.46	0.12	0.19	14	14	20	69	13	25	0.106667	0.256667	16	35.6667
G9986_9271	100348312	loc100348312	0	0	0	0.02	0	0.02	0	0	0	1	0	1	0	0.0133333	0	0.666667
G9986_20846	103352014	loc103352014	0.61	2.18	2.86	2.21	2.56	2.21	27	104	136	103	99	90	1.88333	2.32667	89	97.3333
G9986_21421	108175822	loc108175822	1.08	1.57	0.77	0.42	0.72	1.1	17	27	13	7	10	16	1.14	0.746667	19	11
G9986_9027	100347969	loc100347969	0.02	0.03	0.03	0.01	0.02	0.04	2.34	5.06	3.95	2.12	2.52	5.59	0.0266667	0.0233333	3.78333	3.41
G9986_12250	100352404	atp6v1f	30.53	48.97	49.09	32.8	34.67	40.99	667	1164	1155	759	668	828	42.8633	36.1533	995.333	751.667
G9986_3493	100340349	utp15	4.22	2.36	3.33	4.17	3.35	5.13	612	373	522	641	428	691	3.30333	4.21667	502.333	586.667
G9986_6138	100343995	cenpf	2.41	0.56	0.77	2.06	1.15	1.88	743	186	258	674	311	539	1.24667	1.69667	395.667	508
G9986_137	100008748	pla2g4a	79.88	52.91	64.23	69.23	79.7	79.24	6911.12	5045.87	6125.2	6260.16	6186.75	6339.59	65.6733	76.0567	6027.4	6262.17
G9986_12690	100353032	them5	0	0	0	0	0.07	0	0	0	0	0	2	0	0	0.0233333	0	0.666667
G9986_12403	100352620	prss36	0.26	0.39	0.3	0.25	0.39	0.17	23	35	27	22	29	13	0.316667	0.27	28.3333	21.3333
G9986_12184	100352308	rab39a	0	0	0	0	0	0.02	0	0	0	0	0	1	0	0.00666667	0	0.333333
G9986_6925	100345103	mdga2	4.36	3.51	4.89	3.49	4.29	3.17	418	366	507	355	363	282	4.25333	3.65	430.333	333.333
G9986_1493	100328900	katnal1	2.48	2.69	3.1	2.58	3.54	3.33	187	167	217	212	196	205	2.75667	3.15	190.333	204.333
G9986_13586	100354258	klhl5	3.46	2.73	3.81	4.28	5.3	4.45	405	348	483	531	547	483	3.33333	4.67667	412	520.333
G9986_3443	100340287	slc27a5	0.16	0.2	0.28	0.09	0.26	0.09	11	15	21	7	16	6	0.213333	0.146667	15.6667	9.66667
G9986_22313	108177155	loc108177155	0.21	0.09	0.31	0.13	0.09	0.2	31	17	51	21	12	27	0.203333	0.14	33	20
G9986_7651	100346109	tlr9	0.71	0.89	0.77	1.15	0.88	0.7	92	126	108	158	101	84	0.79	0.91	108.667	114.333
G9986_16906	100358774	kiaa0895l	0.29	0.41	0.43	0.25	1.05	0.37	31	48	50	28	99	37	0.376667	0.556667	43	54.6667
G9986_19854	103349873	loc103349873	0	0	0.01	0	0	0	0	0	1	0	0	0	0.00333333	0	0.333333	0
G9986_17934	103346134	cyth3	1.83	1.37	1.11	1.95	1.69	0.99	38	31	25	43	31	19	1.43667	1.54333	31.3333	31
G9986_13109	100353595	psmd8	46.1	45.83	44.81	41.1	38.02	47.44	2036	2202	2139	1924	1480	1940	45.58	42.1867	2125.67	1781.33
G9986_21054	103352421	znf354c	7.33	5.4	7.86	7.23	6.77	7.75	460	367	530	478	373	447	6.86333	7.25	452.333	432.667
G9986_23087	108178587	loc108178587	0	0.05	0	0.02	0	0	0	2	0	1	0	0	0.0166667	0.00666667	0.666667	0.333333
G9986_2592	100339121	zdhhc4	2.96	2.85	3.21	2.93	1.9	3.05	104	109	122	109	59	99	3.00667	2.62667	111.667	89
G9986_22723	108177974	loc108177974	250.2	307.94	0	346.04	94.66	246.27	3223.8	4322.91	0	4725.94	1074.32	2909.6	186.047	228.99	2515.57	2903.29
G9986_13851	100354638	tssk3	0.25	0.17	0.12	0.12	0.11	0.14	8	6	4	4	3	4	0.18	0.123333	6	3.66667
G9986_16039	100357600	rtkn2	0.34	0.08	0.07	0.28	0.1	0.27	42	10	10	37	11	32	0.163333	0.216667	20.6667	26.6667
G9986_14925	100356103	cdh17	0	0	0	0.05	0	0.04	0	0	0	6	0	4	0	0.03	0	3.33333
G9986_24018	BGIG9986_24018	bgig9986_24018	1.09	0.66	1.01	0.34	0.55	1.33	9	6	9	3	4	10	0.92	0.74	8	5.66667
G9986_18587	103347289	loc103347289	0	0	0	0.06	0	0	0	0	0	1.18	0	0	0	0.02	0	0.393333
G9986_4473	100341711	cgnl1	0.5	1.13	0.89	0.64	1.57	0.43	96	238	187	131	268	78	0.84	0.88	173.667	159
G9986_17247	100359261	loc100359261	0	0	0	0.07	0	0	0	0	0	1	0	0	0	0.0233333	0	0.333333
G9986_17700	103345631	loc103345631	0	0.13	0	0	0.08	0.22	0	2	0	0	1	3	0.0433333	0.1	0.666667	1.33333
G9986_20269	103350837	loc103350837	0.02	0	0.02	0.02	0.08	0.13	1	0	1	1	3	5	0.0133333	0.0766667	0.666667	3
G9986_2812	100339413	ppfia4	0.55	0.83	0.47	0.57	0.43	0.56	69	112	63	75	47	65	0.616667	0.52	81.3333	62.3333
G9986_5460	100343069	map3k6	0.66	0.77	0.56	0.52	0.6	0.67	88	112	81	73	70	83	0.663333	0.596667	93.6667	75.3333
G9986_20174	103350602	loc103350602	1.43	1.32	1.41	1.62	1.35	1.38	114	114	121	137	95	102	1.38667	1.45	116.333	111.333
G9986_15942	100357473	paf1	19.47	18.68	18.89	16.84	14.99	18.98	1310	1367	1375	1201	889	1184	19.0133	16.9367	1350.67	1091.33
G9986_3971	100341009	tnfsf11	0.18	0.11	0.18	1.08	0.72	0.69	12	8	13	76	42	42	0.156667	0.83	11	53.3333
G9986_3083	100339803	gfpt1	88.71	63.27	87.46	72.62	65.81	102.84	19455	15092	20763	16883	12725	20954	79.8133	80.4233	18436.7	16854
G9986_17895	103346046	loc103346046	0.8	0.76	0.63	0.66	1.2	1.16	18	20	16	17	24	22	0.73	1.00667	18	21
G9986_2753	100339341	rpgr	0.67	0.36	0.69	0.76	0.66	0.98	63	37	70	75	54	85	0.573333	0.8	56.6667	71.3333
G9986_8757	100347602	ppm1f	10.78	14.19	12.86	9.38	11.46	8.93	1488	2130	1920	1372	1394	1144	12.61	9.92333	1846	1303.33
G9986_1272	100328584	sdha	39.27	44.15	47.89	36.42	35.57	40.47	2953	3611	3895	2903	2358	2823	43.77	37.4867	3486.33	2694.67
G9986_21945	108176613	loc108176613	0	0.05	0.05	0	0.07	0	0	1	1	0	1	0	0.0333333	0.0233333	0.666667	0.333333
G9986_8192	100346834	galnt16	0.99	0.93	1.08	1.87	1.31	0.82	113	115	133	227	132	87	1	1.33333	120.333	148.667
G9986_9604	100348777	copz2	55.65	55.87	52.21	62.26	57.49	41.57	1441	1493	1471	1719	1256	1001	54.5767	53.7733	1468.33	1325.33
G9986_3179	100339929	cluh	6.92	6.28	5.52	5.27	5.08	6.2	1201	1185	1038	970	777	999	6.24	5.51667	1141.33	915.333
G9986_13831	100354612	nipbl	16.64	11.94	12.77	13.7	13.45	16.28	3259.07	2240.39	2986.76	3218.14	2142.32	3390.77	13.7833	14.4767	2828.74	2917.08
G9986_3254	100340028	rps5	485.08	762.67	773.84	506.25	557.8	413.2	11408	19525	19640	12620	11560	8967	673.863	492.417	16857.7	11049
G9986_4802	100342167	loc100342167	4.95	3.91	4.84	4.97	4.08	5.28	430	370	455	458	313	426	4.56667	4.77667	418.333	399
G9986_21291	108175622	loc108175622	0	0	0	0	0.14	0.13	0	0	0	0	1	1	0	0.09	0	0.666667
G9986_6937	100345118	loc100345118	0.03	0	0.03	0	0	0	1	0	1	0	0	0	0.02	0	0.666667	0
G9986_17256	100359275	shisa3	1.68	3.43	2.21	0.97	3.06	2.37	129	287	184	79	207	169	2.44	2.13333	200	151.667
G9986_10423	100349934	dnajc11	5.47	5.71	5.33	5.08	5.54	6.2	479	544	505	472	428	504	5.50333	5.60667	509.333	468
G9986_8244	100346910	loc100346910	0.11	0.23	0.2	0.14	0.31	0.06	6	14	12	8	15	3	0.18	0.17	10.6667	8.66667
G9986_20740	103351788	loc103351788	0	0.04	0	0	0	0.05	0	1	0	0	0	1	0.0133333	0.0166667	0.333333	0.333333
G9986_6086	100343928	ghdc	1.54	2.66	1.63	1.94	1.6	1.95	97.72	183.89	112	130.85	89.92	114.97	1.94333	1.83	131.203	111.913
G9986_1874	100338123	qser1	9.75	5.17	8.31	10.06	8.32	12.78	3092	1783	2853	3384	2327	3767	7.74333	10.3867	2576	3159.33
G9986_1576	100337735	marveld2	0.09	0.16	0.15	0.22	0.17	0.13	9	17	16	23	15	12	0.133333	0.173333	14	16.6667
G9986_20893	103352106	loc103352106	0	0.02	0.02	0.02	0.16	0	0	1	1	1	6	0	0.0133333	0.06	0.666667	2.33333
G9986_10946	100350651	gask1a	2.83	2.4	2.39	1.23	2.85	1.22	187	173	171	86	166	75	2.54	1.76667	177	109
G9986_19035	103348132	loc103348132	0.21	0.26	0.17	0.3	0.12	0.12	6	8	5	9	3	3	0.213333	0.18	6.33333	5
G9986_8323	100347012	sash3	0.01	0.08	0.05	0.02	0	0	1	7	4	2	0	0	0.0466667	0.00666667	4	0.666667
G9986_4239	100341376	krt16	0.08	0.07	0.06	0.17	0.07	0.04	4	4	3	9	3	2	0.07	0.0933333	3.66667	4.66667
G9986_21984	108176659	loc108176659	0	0	0.03	0	0.08	0.07	0	0	1	0	2	2	0.01	0.05	0.333333	1.33333
G9986_17807	103345847	loc103345847	0	0	0	0	0	0	0	0	0	0	0	0	0	0	0	0
G9986_19850	103349863	loc103349863	0.07	0.06	0	0.07	0	0.15	1	1	0	1	0	2	0.0433333	0.0733333	0.666667	1
G9986_8287	100346971	slc6a20	0.03	0	0.01	0	0.02	0	2	0	1	0	1	0	0.0133333	0.00666667	1	0.333333
G9986_10118	100349493	gprc5a	1.71	2.13	1.6	2.67	1.29	1.63	104	146	108	176	71	91	1.81333	1.86333	119.333	112.667
G9986_14054	100354913	syvn1	25.03	31.09	25.98	20.74	25.25	23.63	2298	3105	2581	2018	2044	2013	27.3667	23.2067	2661.33	2025
G9986_7510	100345905	asb8	18.7	24.23	20.96	17.11	18.04	17.07	1248	1705	1475	1213	1035	1053	21.2967	17.4067	1476	1100.33
G9986_18209	103346560	loc103346560	0.4	0.28	0.16	0.24	0.22	0.33	65	50	29	41	31	50	0.28	0.263333	48	40.6667
G9986_8180	100346819	wscd1	0.01	0.02	0.05	0.06	0.04	0.1	1	2	4	5	3	7	0.0266667	0.0666667	2.33333	5
G9986_5408	100343003	ccdc157	0.15	0.17	0.15	0.27	0.25	0.17	11	14	12	22	16	12	0.156667	0.23	12.3333	16.6667
G9986_24108	BGIG9986_24108	bgig9986_24108	0	0.83	1.45	0	1.21	2.03	0	7.17	12.26	0	8.4	14.57	0.76	1.08	6.47667	7.65667
G9986_10174	100349575	tmem139	0.14	0.13	0.08	0.15	0.13	0.33	5	5	3	6	4	11	0.116667	0.203333	4.33333	7
G9986_3710	100340640	commd8	2.57	1.82	2.28	2.96	1.93	3.65	116	89	111	142	77	154	2.22333	2.84667	105.333	124.333
G9986_15273	100356578	ints14	5.84	5.01	5.33	5.45	4.5	5.91	451	422	443	448	306	421	5.39333	5.28667	438.667	391.667
G9986_2993	100339682	ccdc117	8.38	6.73	8.61	7.79	6.25	11.93	896	783	996	883	589	1184	7.90667	8.65667	891.667	885.333
G9986_24135	BGIG9986_24135	bgig9986_24135	26.02	11.82	17.41	22.09	27.47	32.61	8582.44	4238.48	6216.59	7724.74	7988.88	9993.99	18.4167	27.39	6345.84	8569.2
G9986_11565	100351460	gle1	9.77	10.36	11.02	10.05	8.08	8.65	966	1115	1181	1054	704	792	10.3833	8.92667	1087.33	850
G9986_8045	100346646	zfhx2	0	0.03	0.02	0.02	0.01	0.02	1	9	6	8	2	6	0.0166667	0.0166667	5.33333	5.33333
G9986_16274	100357932	sgms1	8.18	8.54	10.12	7.79	7.95	10.9	542	564	690	552	453	725	8.94667	8.88	598.667	576.667
G9986_8982	100347902	usp5	14.18	18.84	17.21	13.17	12.22	13.99	1399	2019	1835	1378	1062	1279	16.7433	13.1267	1751	1239.67
G9986_12515	100352778	trim33	9.41	4.21	7.37	10.02	6.31	9	2319	1128	1963	2618	1369	2059	6.99667	8.44333	1803.33	2015.33
G9986_16759	100358580	p2ry6	0.12	0.17	0.08	0.04	0.2	0.09	10	15	7	3	14	7	0.123333	0.11	10.6667	8
G9986_6205	100344082	poglut1	7.81	5.53	8.99	9.79	9.17	8.15	474	366	592	628	492	455	7.44333	9.03667	477.333	525
G9986_8937	100347849	cntn4	0	0.01	0.01	0.01	0.04	0.02	0	2	1	1	6	4	0.00666667	0.0233333	1	3.66667
G9986_647	100009298	ppp1ca	18.27	21.53	22.82	22.21	20.7	21.45	627	804	846	808	626	681	20.8733	21.4533	759	705
G9986_7472	100345851	esm1	0.66	0.24	0.78	2.63	1.7	1.02	49	19	62	206	111	70	0.56	1.78333	43.3333	129
G9986_7646	100346103	itga4	1.72	0.5	1.72	3.52	3.16	2.27	266	85	289	579	432	327	1.31333	2.98333	213.333	446
G9986_18640	103347367	loc103347367	62.97	87.28	81.59	62.63	80.19	48.24	1571	2370	2197	1656	1763	1111	77.28	63.6867	2046	1510
G9986_10510	100350063	ypel4	1.17	1.95	1.34	1.49	2.33	1.16	88	163	111	120	154	84	1.48667	1.66	120.667	119.333
G9986_8308	100346995	larp1b	421.22	608.1	348.18	234.83	595.95	313.18	4458.84	6678.14	3918.53	2714.94	5307.11	3196.97	459.167	381.32	5018.5	3739.67
G9986_14314	100355277	c4h20orf194	4.54	4.51	4.71	4.75	5.22	4.76	961	1039	1084	1070	978	940	4.58667	4.91	1028	996
G9986_661	100009317	slc46a1	2.1	2.05	1.73	2.34	2.41	1.76	111	134	99	123	109	92	1.96	2.17	114.667	108
G9986_7839	100346371	rmc1	6.65	6.55	5.54	4.67	6.35	6.31	422	452	380	314	355	371	6.24667	5.77667	418	346.667
G9986_15323	100356649	rpl4	458.93	629.9	585.36	482.65	482.26	475.14	20777.1	31027.8	28646.2	23162.6	19244.9	19922.4	558.063	480.017	26817	20776.6
G9986_21645	108176135	loc108176135	0.11	0.11	0.13	0.13	0.22	0.3	10.26	11.44	13.04	13.42	18.49	25.93	0.116667	0.216667	11.58	19.28
G9986_20196	103350666	mnd1	0.13	0.12	0.08	0.32	0	0.23	3	3	2	8	0	5	0.11	0.183333	2.66667	4.33333
G9986_3526	100340391	zfp36	10.33	23.16	6.55	9.76	12.74	14.26	502	1225	344	503	546	642	13.3467	12.2533	690.333	563.667
G9986_2288	100338686	rp2	2.74	1.93	1.97	2.73	2.24	2.4	111	85	86	117	80	90	2.21333	2.45667	94	95.6667
G9986_8742	100347584	magi3	2.76	2.62	2.38	2.29	3.19	2.69	826.81	787.62	642.05	647.01	834.78	743.4	2.58667	2.72333	752.16	741.73
G9986_21379	108175759	loc108175759	1.58	0.81	1.68	1.05	1.21	1.66	34	19	39	24	23	33	1.35667	1.30667	30.6667	26.6667
G9986_22184	108176980	loc108176980	0.22	0.4	0.08	0.17	0.3	0.1	5	10	2	4	6	2	0.233333	0.19	5.66667	4
G9986_21153	108175385	kalrn	0.94	1.04	1.19	0.92	0.9	0.52	64	73	89	64	57	33	1.05667	0.78	75.3333	51.3333
G9986_8551	100347330	ephb3	37.81	36.54	41.32	25.62	32.16	32.21	4292	4511	5075	3083	3218	3394	38.5567	29.9967	4626	3231.67
G9986_11891	100351913	trak1	9.58	9.71	10.64	10.57	11.21	8.57	1287	1366	1513	1472	1288	1076	9.97667	10.1167	1388.67	1278.67
G9986_7785	100346293	slamf9	0.09	0.08	0.05	0.14	0	0.06	3	3	2	5	0	2	0.0733333	0.0666667	2.66667	2.33333
G9986_270	100008888	fkbp1b	0.7	1.03	1.31	0.53	0.95	0.62	5	8	10	4	6	4	1.01333	0.7	7.66667	4.66667
G9986_5222	100342746	csf3r	0	0	0	0	0	0	0	0	0	0	0	0	0	0	0	0
G9986_9070	100348036	zbtb17	3.43	4.11	3.14	2.72	2.7	2.84	272	359	274	229	193	214	3.56	2.75333	301.667	212
G9986_4337	100341516	slc6a2	0.02	0.02	0.09	0.44	0.09	0.08	3	3	17	80	13	13	0.0433333	0.203333	7.66667	35.3333
G9986_11789	100351767	lamp3	0.05	0	0.09	0.01	0.12	0.07	3	0	7	1	6	4	0.0466667	0.0666667	3.33333	3.66667
G9986_8976	100347896	eef2k	22.48	17.17	17.43	20.97	19.74	18.29	3458	2873	2902	3420	2678	2613	19.0267	19.6667	3077.67	2903.67
G9986_6886	100345043	tmem246	4.65	3.36	4.13	4.45	2.99	3.86	248	198	239	259	142	190	4.04667	3.76667	228.333	197
G9986_6891	100345049	loc100345049	0.06	0	0.02	0	0.07	0.07	3.12	0	1.5	0	3.27	3.81	0.0266667	0.0466667	1.54	2.36
G9986_20015	103350214	loc103350214	1.18	1.34	1.2	1.08	1.56	1.62	65.38	78.56	69.47	60.82	73.47	80.61	1.24	1.42	71.1367	71.6333
G9986_2290	100338690	trmt2b	1.25	0.84	1.03	1.06	1.65	0.94	84	63	82	76	101	63	1.04	1.21667	76.3333	80
G9986_3992	100341039	ch25h	0.04	0.06	0.12	0.21	0.02	0.02	3	5	9	16	1	1	0.0733333	0.0833333	5.66667	6
G9986_8601	100347390	lrrtm2	0.02	0	0.01	0	0	0	2	0	1	0	0	0	0.01	0	1	0
G9986_13461	100354097	pradc1	11.59	10.67	14.1	9.92	8.77	9.94	388	389	510	352	259	308	12.12	9.54333	429	306.333
G9986_19543	103349201	loc103349201	0	0.03	0.06	0.03	0.07	0.11	0	1	2	1	2	3	0.03	0.07	1	2
G9986_5866	100343641	chst11	27.53	24.85	33.45	28.77	24.15	25.48	1637	1608	2151	1814	1266	1405	28.61	26.1333	1798.67	1495
G9986_9957	100349274	ccdc172	0	0	0.06	0	0.04	0	0	0	2	0	1	0	0.02	0.0133333	0.666667	0.333333
G9986_12818	100353207	znf81	0.96	0.63	0.95	1.08	1.04	1.27	138	99	148	165	132	170	0.846667	1.13	128.333	155.667
G9986_10443	100349967	loc100349967	0	0	0.04	0	0	0	0	0	1	0	0	0	0.0133333	0	0.333333	0
G9986_2318	100338726	hrh2	0.02	0.04	0.02	0.12	0.04	0.04	1	6	1	8	3	4	0.0266667	0.0666667	2.66667	5
G9986_17062	100359002	znf541	0	0	0.01	0.01	0.02	0	0	0	1	1	2	0	0.00333333	0.01	0.333333	1
G9986_7339	100345670	arl2bp	25.56	17.14	28.31	22.4	20.71	26.27	847	618	1013	787	604	805	23.67	23.1267	826	732
G9986_16128	100357729	samd4b	23.31	25.53	19.36	19.48	21.48	20.41	2735	3259	2459	2423	2222	2224	22.7333	20.4567	2817.67	2289.67
G9986_18900	103347854	loc103347854	0.13	0	0.2	0.12	0.05	0	3	0	3	3	1	0	0.11	0.0566667	2	1.33333
G9986_22337	108177203	loc108177203	6.5	11.31	6.39	4.5	6.28	6.73	139	262	147	103	118	131	8.06667	5.83667	182.667	117.333
G9986_740	100009406	myh3	0	0.02	0.01	0	0.01	0	0	4	3	0	2	0	0.01	0.00333333	2.33333	0.666667
G9986_465	100009102	prkcg	0.43	0.17	0.31	0.33	0.4	0.42	23	10	18	19	19	21	0.303333	0.383333	17	19.6667
G9986_17535	103345361	loc103345361	0.03	0.01	0.02	0.03	0	0	3	1	2	3	0	0	0.02	0.01	2	1
G9986_14325	100355295	psma2	15.32	10.58	17.39	17.19	11.54	17.07	443	333	543	527	294	456	14.43	15.2667	439.667	425.667
G9986_3025	100339731	gpalpp1	6.43	4.59	6.02	6.73	5.07	7.96	246	190	247	273	170	277	5.68	6.58667	227.667	240
G9986_8688	100347503	sass6	1.88	0.89	1.2	1.29	1.23	1.83	263	135	182	191	151	237	1.32333	1.45	193.333	193
G9986_7806	100346319	mrnip	1.03	1.24	1.25	1.39	1.02	1.49	45	59	59	64	39	60	1.17333	1.3	54.3333	54.3333
G9986_7567	100345994	slc34a2	0.02	0	0	0.02	0	0	2	0	0	2	0	0	0.00666667	0.00666667	0.666667	0.666667
G9986_6390	100344348	fam222b	3.06	1.7	1.99	3.21	2.87	3.94	395	236	278	435	322	467	2.25	3.34	303	408
G9986_7331	100345658	lrrc4b	0.07	0.47	0.18	0.12	0.2	0.11	3	21	8	5	7	4	0.24	0.143333	10.6667	5.33333
G9986_10548	100350121	net1	42.1	28.73	38.12	65.6	48.01	42.28	4467	3315	4375	7377	4489	4163	36.3167	51.9633	4052.33	5343
G9986_22258	108177088	loc108177088	0.03	0	0	0	0	0	1	0	0	0	0	0	0.01	0	0.333333	0
G9986_19704	103349538	loc103349538	0.06	0.01	0.03	0.04	0.1	0.01	6	1	4	4	9	1	0.0333333	0.05	3.66667	4.66667
G9986_12134	100352242	mal2	0.18	0.05	0.1	0.5	0.14	0.36	16	5	9	46	11	29	0.11	0.333333	10	28.6667
G9986_20986	103352286	loc103352286	0	0	0	0	0.02	0	0	0	0	0	1	0	0	0.00666667	0	0.333333
G9986_5478	100343095	kpna3	8.4	3.49	6.66	9.8	5.56	9.86	1052	475	902	1301	614	1146	6.18333	8.40667	809.667	1020.33
G9986_212	100008829	flt4	0.11	0.21	0.23	0.1	0.2	0.12	19	41	44	18	32	20	0.183333	0.14	34.6667	23.3333
G9986_1988	100338266	zwint	1.58	0.89	1.03	1.16	1.03	1.08	78	44	52	67	41	51	1.16667	1.09	58	53
G9986_18086	103346361	ccdc114	0.57	0.51	0.37	0.63	0.41	0.86	43	42	30	50	27	60	0.483333	0.633333	38.3333	45.6667
G9986_21394	108175778	loc108175778	0	0	0	0	0.23	0	0	0	0	0	1	0	0	0.0766667	0	0.333333
G9986_12378	100352588	casd1	2.4	1.42	2.34	2.58	2.54	2.66	331	212	348	376	308	340	2.05333	2.59333	297	341.333
G9986_15967	100357507	lrit3	0.03	0	0.01	0	0.04	0.01	2	0	1	0	3	1	0.0133333	0.0166667	1	1.33333
G9986_24239	BGIG9986_24239	bgig9986_24239	0.01	0.02	0.01	0	0.03	0.01	1	2	1	0	2	1	0.0133333	0.0133333	1.33333	1
G9986_716	100009381	wnt5a	1.44	1.02	2.8	8.33	4.16	3.68	49	38	103	301	125	116	1.75333	5.39	63.3333	180.667
G9986_4945	100342366	tmem239	0	0.17	0.29	0.06	0.14	0.07	0	3	5	1	2	1	0.153333	0.09	2.66667	1.33333
G9986_2612	100339148	ift122	4.69	4	3.38	4.4	4.55	3.05	539	499	420	537	462	327	4.02333	4	486	442
G9986_13300	100353867	aph1b	1.12	1.47	1.28	2.74	1.75	1.62	142	202	175	367	195	190	1.29	2.03667	173	250.667
G9986_17464	103345229	loc103345229	2.4	1.58	1.12	1.94	3.41	2.72	28	20	14	24	35	29	1.7	2.69	20.6667	29.3333
G9986_6602	100344655	ccdc174	4.37	4.17	3.49	3.71	3.49	4.65	189	196	163	170	133	186	4.01	3.95	182.667	163
G9986_6902	100345066	itpa	15.14	18.87	13.38	12.95	11.44	13.5	461	625	440	418	307	380	15.7967	12.63	508.667	368.333
G9986_12885	100353296	ank3	0.72	0.8	0.76	1.04	0.84	0.65	392	474	449	600	404	328	0.76	0.843333	438.333	444
G9986_22865	108178216	loc108178216	0	0.02	0.02	0	0.02	0.02	0	1	1	0	1	1	0.0133333	0.0133333	0.666667	0.666667
G9986_18907	103347867	ccni2	0	0	0	0.02	0	0	0	0	0	2	0	0	0	0.00666667	0	0.666667
G9986_4025	100341081	sh3tc2	9.24	6.2	8.95	7.43	9.5	5.57	1355	950	1382	1130	1178	759	8.13	7.5	1229	1022.33
G9986_8554	100347335	rasgef1b	0.04	0.11	0.18	0.22	0.05	0.11	4	11	18	21	4	9	0.11	0.126667	11	11.3333
G9986_4705	100342037	pms1	3.51	1.96	3.13	2.75	2.24	4.29	354	215	341	294	199	401	2.86667	3.09333	303.333	298
G9986_21610	108176090	loc108176090	1.92	2.29	1.72	1.24	1.16	0.9	60	78	58	41	31.99	26	1.97667	1.1	65.3333	32.9967
G9986_24076	BGIG9986_24076	bgig9986_24076	2.92	2.68	4.03	2.9	4.33	4.41	39	39	58	41	51	54	3.21	3.88	45.3333	48.6667
G9986_10763	100350424	c14h3orf52	0	0	0.04	0.04	0.05	0.05	0	0	2	2	2	2	0.0133333	0.0466667	0.666667	2
G9986_13351	100353947	loc100353947	0.84	0.6	0.79	0.76	0.72	0.7	145	112	148	139	109	112	0.743333	0.726667	135	120
G9986_11626	100351545	frmd3	0.01	0.05	0.1	0.13	0.05	0.02	2	8	16	21	7	2	0.0533333	0.0666667	8.66667	10
G9986_5528	100343168	lrrc10b	0.59	0.93	0.65	0.84	0.69	0.92	32	55	38	48	33	46	0.723333	0.816667	41.6667	42.3333
G9986_6258	100344157	loc100344157	0.01	0.03	0	0	0.02	0.01	1.03	3	0	0	1.2	1.01	0.0133333	0.01	1.34333	0.736667
G9986_5756	100343479	hmgcs2	0	0	0	0	0.02	0	0	0	0	0	1	0	0	0.00666667	0	0.333333
G9986_446	100009083	ca1	0	0	0	0	0	0	0	0	0	0	0	0	0	0	0	0
G9986_4603	100341900	ireb2	18.18	12.58	16.46	17.07	15.94	16	3217	2420	3152	3202	2486	2629	15.74	16.3367	2929.67	2772.33
G9986_2675	100339239	ahi1	3.1	2.41	2.83	2.55	2.54	4.17	398	347	402	349	298	498	2.78	3.08667	382.333	381.667
G9986_3421	100340255	loc100340255	0.09	0.17	0.12	0.36	0.29	0.31	18	34	24	65	49	49	0.126667	0.32	25.3333	54.3333
G9986_12882	100353291	cct8	21.4	16.28	25.16	23.69	21.72	23.8	1239	1027	1571	1452	1110	1279	20.9467	23.07	1279	1280.33
G9986_24212	BGIG9986_24212	bgig9986_24212	4.83	3.85	4.05	5.68	4.22	5.01	61	53	55	76	47	58	4.24333	4.97	56.3333	60.3333
G9986_17903	103346063	zar1	0.04	0.07	0	0.11	0	0.08	1	2	0	3	0	2	0.0366667	0.0633333	1	1.66667
G9986_941	100101577	tnfsf13b	0.02	0.02	0.06	0.28	0.05	0.05	1	1	3	13	2	2	0.0333333	0.126667	1.66667	5.66667
G9986_874	100009559	mmp12	0.44	0.29	0.58	6.68	0.98	0.85	24	17	34	385	47	43	0.436667	2.83667	25	158.333
G9986_16644	100358435	osbpl9	17.17	12	17.64	22.49	17.04	22.54	1455	1103	1619	2020	1270	1765	15.6033	20.69	1392.33	1685
G9986_2650	100339202	ccdc83	0.08	0.04	0.01	0.02	0	0	5	3	1	1	0	0	0.0433333	0.00666667	3	0.333333
G9986_2644	100339192	gsk3a	29.43	32.53	28.78	24.46	26.6	34.24	1623	1952	1716	1430	1293	1750	30.2467	28.4333	1763.67	1491
G9986_1279	100328594	cdh16	0.05	0.02	0	0	0	0.01	4	2	0	0	0	1	0.0233333	0.00333333	2	0.333333
G9986_16061	100357630	ssrp1	34.7	37.91	32.54	30.26	32.02	33.13	3009	3576	3053	2782	2448	2666	35.05	31.8033	3212.67	2632
G9986_9099	100348075	loc100348075	1.28	0.63	1.59	1.63	1.01	1.29	63.02	33.91	84.68	85.52	43.85	58.91	1.16667	1.31	60.5367	62.76
G9986_16210	100357847	atg4c	23.98	36.42	22.02	19.7	30.47	18.55	522.45	675.19	526.97	476.71	534.93	438.52	27.4733	22.9067	574.87	483.387
G9986_15962	100357501	tm4sf18	0	0	0.03	0.06	0.03	0	0	0	1	2	1	0	0.01	0.03	0.333333	1
G9986_4551	100341829	llgl1	8.67	10.84	10.08	8.18	8.19	6.3	863	1173	1086	863	719	582	9.86333	7.55667	1040.67	721.333
G9986_15403	100356755	ssh1	10.69	10.38	10.29	9.73	12.34	9.88	1885	1986	1893	1735	1802	1596	10.4533	10.65	1921.33	1711
G9986_10006	100349342	nuak2	1.03	1.28	1.08	1.62	1.92	0.96	76	99	82	124	114	64	1.13	1.5	85.6667	100.667
G9986_9718	100348937	enox2	1.75	1.28	1.47	1.84	1.34	1.52	200	158	185	217	139	164	1.5	1.56667	181	173.333
G9986_158	100008771	loc100008771	0	0	0	0.04	0.04	0	0	0	0	1	1	0	0	0.0266667	0	0.666667
G9986_9149	100348149	dsg2	0.68	0.33	0.44	1.6	1.14	0.83	114	61	80	285	169	129	0.483333	1.19	85	194.333
G9986_8692	100347507	mlf1	0.49	0.52	0.35	0.93	0.43	0.67	20	17	16	42	16	26	0.453333	0.676667	17.6667	28
G9986_9634	100348816	csrp2	1.02	0.53	2.66	1.81	4.08	2.5	28	16	79	53	99	64	1.40333	2.79667	41	72
G9986_14579	100355640	exosc9	3.12	2.6	2.78	3.96	2.84	3.41	157	142	151	211	126	159	2.83333	3.40333	150	165.333
G9986_6440	100344417	krtcap2	91.88	107.85	108.02	79.6	108.81	117.25	1455	1860	1843	1336	1518	1707	102.583	101.887	1719.33	1520.33
G9986_14753	100355863	amigo3	4.14	3.06	2.86	2.56	2.87	3.22	397	319	297	260	243	287	3.35333	2.88333	337.667	263.333
G9986_6717	100344812	ddrgk1	9.04	9.9	8.41	6.97	7.36	8.8	311	370	312	254	223	280	9.11667	7.71	331	252.333
G9986_3956	100340991	lratd1	0.08	0.1	0.03	0.21	0.03	0.03	3	4	1	8	1	1	0.07	0.09	2.66667	3.33333
G9986_17379	103345047	znf76	5.45	4.58	4.79	5.49	5.76	5.3	446	400	411	474	399	390	4.94	5.51667	419	421
G9986_7301	100345617	supt6h	18.75	17.12	17.52	17.45	15.67	19.02	3477	3452	3516	3430	2561	3275	17.7967	17.38	3481.67	3088.67
G9986_11201	100350980	preb	16.9	19.99	18.59	14.7	15	14.69	1095	1409	1303	1010	857	883	18.4933	14.7967	1269	916.667
G9986_3209	100339967	tdrd15	0	0	0	0	0	0.05	1	1	1	1	0	10	0	0.0166667	1	3.66667
G9986_11132	100350889	wdpcp	0.68	0.41	0.86	1.04	0.72	0.7	47	34	64	74	46	42	0.65	0.82	48.3333	54
G9986_3234	100339999	lrrc3b	0.13	0.15	0.14	0.05	0.15	0.11	6	10	6	2	8	5	0.14	0.103333	7.33333	5
G9986_16253	100357907	fkbpl	2.07	3.23	2.73	3.16	2.94	2.29	88	150	128	141	113	91	2.67667	2.79667	122	115
G9986_2023	100338314	yars2	4.8	5.89	4.81	3.79	4.71	3.56	243	324	263	203	210	167	5.16667	4.02	276.667	193.333
G9986_904	100009591	loc100009591	6.4	7.58	4.58	3.61	6.14	2.65	59.73	77.1	45.91	35.75	50.49	22.59	6.18667	4.13333	60.9133	36.2767
G9986_16802	100358638	nrap	0.1	0.06	0.02	0.05	0.1	0.11	17	11	4	9	14	18	0.06	0.0866667	10.6667	13.6667
G9986_16394	100358099	katnal2	0.03	0.02	0.02	0	0	0.02	2	1	1	0	0	1	0.0233333	0.00666667	1.33333	0.333333
G9986_10320	100349784	mlx	15.03	12.83	18.81	15.09	11.79	9.42	1048	972	1417	1117	725	609	15.5567	12.1	1145.67	817
G9986_478	100009115	mcp-1	0.14	0	0.06	0.26	0	0	1	0	1	4	0	0	0.0666667	0.0866667	0.666667	1.33333
G9986_13125	100353614	ror1	0.71	0.44	1.06	1.25	0.86	1.11	123	83	198	229	132	178	0.736667	1.07333	134.667	179.667
G9986_17627	103345503	irak2	6.14	8.3	5.74	5.36	5.61	6.95	488	707	493	452	387	512	6.72667	5.97333	562.667	450.333
G9986_16561	100358318	loc100358318	69.77	89.5	68.67	71.28	76.38	72.96	6079.46	8482.8	6473.42	6584.53	5867.3	5899.32	75.98	73.54	7011.89	6117.05
G9986_15732	100357199	loc100357199	0	0	0	0	0.01	0	0	0	0	0	1	0	0	0.00333333	0	0.333333
G9986_4160	100341272	bend3	0.89	0.57	0.56	0.69	0.44	0.67	193	134	130	158	83	134	0.673333	0.6	152.333	125
G9986_8142	100346770	tenm4	3.6	4.52	3.02	1.8	5.15	4.13	1437.05	1845.17	1236.12	468.75	1603.79	1264.37	3.71333	3.69333	1506.11	1112.3
G9986_9142	100348140	polr3e	4.79	4.92	4.47	3.79	4.1	4.95	436	475	440	359	336	430	4.72667	4.28	450.333	375
G9986_13257	100353806	nsf	13.49	12.51	15.31	11.97	13.49	16.46	1444	1471	1745	1375	1266	1630	13.77	13.9733	1553.33	1423.67
G9986_22641	108177718	loc108177718	7.57	6.1	6.27	6.19	10.35	7.51	776	680	696	673	936	715	6.64667	8.01667	717.333	774.667
G9986_6336	100344266	gjd4	0.22	0.19	0.1	0.09	0.26	0.2	17	16	8	7	18	14	0.17	0.183333	13.6667	13
G9986_8666	100347477	pmel	0.79	0.4	0.5	0.3	0.49	0.55	51	28	35	21	28	33	0.563333	0.446667	38	27.3333
G9986_15849	100357348	anapc7	14.31	13.81	17.36	12.74	11.44	14.67	1082	1086	1393	1019	763	1038	15.16	12.95	1187	940
G9986_5685	100343389	sypl1	17.17	12.58	16.87	16.69	13.73	20.08	1143	911	1215	1178	806	1240	15.54	16.8333	1089.67	1074.67
G9986_4274	100341427	trip12	18.82	12.78	17.28	19.62	16.05	22.27	5903	4358	5865	6521	4438	6489	16.2933	19.3133	5375.33	5816
G9986_11235	100351027	nfasc	0.01	0	0.02	0.01	0	0.01	3	0	6	3	1	4	0.01	0.00666667	3	2.66667
G9986_2136	100338469	loc100338469	16.67	9.87	14.01	16.25	12.75	18.21	4122	2654	3751	4260	2780	4184	13.5167	15.7367	3509	3741.33
G9986_2830	100339443	ccdc89	0.07	0.06	0.13	0.15	0.18	0.1	3	3	6	7	7	4	0.0866667	0.143333	4	6
G9986_16097	100357684	ralgps1	0.81	0.76	0.67	0.75	0.69	0.84	105	111	98	118	94	107	0.746667	0.76	104.667	106.333
G9986_10951	100350657	zc2hc1b	0.04	0.07	0.07	0.04	0	0.16	1	2	2	1	0	4	0.06	0.0666667	1.66667	1.66667
G9986_13474	100354111	wdr6	3.51	4.15	3.51	3.28	2.6	2.8	375	482	405	371	245	277	3.72333	2.89333	420.667	297.667
G9986_4495	100341745	rasd1	1	1.87	1.96	2.69	1.44	1.64	48	98	102	137	61	73	1.61	1.92333	82.6667	90.3333
G9986_13458	100354093	nkx3-1	1.08	0.48	0.53	0.89	0.39	0.8	70	34	37	61	22	48	0.696667	0.693333	47	43.6667
G9986_16789	100358618	selenop	3.76	3.91	5.7	3.97	3.16	3.31	240	272	394	269	178	196	4.45667	3.48	302	214.333
G9986_3689	100340611	edrf1	6.13	4.8	5.14	4.96	5.65	5.97	758	653	692	656	621	692	5.35667	5.52667	701	656.333
G9986_20205	103350679	mab21l2	8.88	8.92	10.13	8.01	7.11	7.55	747	816	922	714	527	589	9.31	7.55667	828.333	610
G9986_13144	100353638	znf180	0.85	1.21	1.09	0.88	0.78	0.62	76	116	106	84	65	52	1.05	0.76	99.3333	67
G9986_3602	100340492	dach1	0.01	0.01	0.02	0.02	0.01	0.01	2	1	3	4	1	2	0.0133333	0.0133333	2	2.33333
G9986_12960	100353390	loc100353390	0	0	0	0	0	0.07	0	0	0	0	0	1	0	0.0233333	0	0.333333
G9986_16081	100357662	nr0b2	0	0.03	0	0	0	0	0	1	0	0	0	0	0.01	0	0.333333	0
G9986_4344	100341523	tead4	2.32	2.77	3.03	2.34	3.94	3.92	105	136	148	112	157	164	2.70667	3.4	129.667	144.333
G9986_5246	100342777	pcgf1	11.94	9.66	10.48	10.16	9.73	11.1	326	287	309	294	234	280	10.6933	10.33	307.333	269.333
G9986_11585	100351490	rexo5	0.83	0.48	0.59	0.78	0.78	0.76	74	46	57	73	61	63	0.633333	0.773333	59	65.6667
G9986_10243	100349682	loc100349682	0	0	0	0	0.04	0	0	0	0	0	1	0	0	0.0133333	0	0.333333
G9986_2017	100338305	meis1	1.92	1.22	1.25	1.38	1.56	1.67	146	104	96	115	104	120	1.46333	1.53667	115.333	113
G9986_20624	103351552	loc103351552	0	0	0	0	0	0	0	0	0	0	0	0	0	0	0	0
G9986_9914	100349222	slc4a1ap	4.56	4.14	4.1	4.64	4.32	4.05	367	363	357	396	307	303	4.26667	4.33667	362.333	335.333
G9986_21884	108176518	loc108176518	0.35	0.19	0.41	0.46	0.54	1.1	24	14	31	34	33	71	0.316667	0.7	23	46
G9986_18741	103347518	loc103347518	4.3	4.93	4.27	4.97	5.11	3.54	475	593	511	583	498	363	4.5	4.54	526.333	481.333
G9986_3117	100339848	bcorl1	2.83	3.74	3.46	2.85	3.41	3.18	627	902	831	670	667	655	3.34333	3.14667	786.667	664
G9986_16436	100358155	rapgef6	5.2	3.33	4.1	4.73	4.98	6.38	1361	948	1163	1314	1149	1552	4.21	5.36333	1157.33	1338.33
G9986_10179	100349583	nxph1	0	0	0	0	0	0	0	0	0	0	0	0	0	0	0	0
G9986_4833	100342210	tmem69	3.47	1.57	2.9	4.48	3.78	5.12	201	99	182	275	193	275	2.64667	4.46	160.667	247.667
G9986_19888	103349969	gvqw3	1.04	0.9	1.31	1.52	1.72	1.36	33	31	45	51	48	40	1.08333	1.53333	36.3333	46.3333
G9986_8886	100347784	igsf9b	0.04	0.03	0.03	0.05	0.04	0.05	7	5	6	9	6	8	0.0333333	0.0466667	6	7.66667
G9986_16002	100357549	zc3h18	6.35	7.94	6.87	4.93	5.62	5.84	676	920	791	557	528	577	7.05333	5.46333	795.667	554
G9986_21453	108175882	loc108175882	0	0	0	0	0	0	0	0	0	0	0	0	0	0	0	0
G9986_7156	100345413	rspry1	9.56	6.76	10.09	10.9	8.1	12.53	1051	809	1208	1268	787	1266	8.80333	10.51	1022.67	1107
G9986_3249	100340020	sms	7.24	5.82	6.91	6.5	7.18	6.33	405	354	418	385	354	328	6.65667	6.67	392.333	355.667
G9986_4871	100342257	isca1	23.63	20.17	16.31	25.22	21.92	22.08	1415	1314	1056	1601	1157	1226	20.0367	23.0733	1261.67	1328
G9986_18631	103347357	madcam1	0	0	0	0	0.09	0.04	0	0	0	0	2	1	0	0.0433333	0	1
G9986_3508	100340367	sertad3	12.98	20.63	12.94	9.86	12.39	12.23	528	914	570	427	442	461	15.5167	11.4933	670.667	443.333
G9986_1945	100338215	qpct	3.2	3.95	4.11	4.45	3.7	3.52	154	207	214	227	157	157	3.75333	3.89	191.667	180.333
G9986_9494	100348633	slc1a4	45.22	34.25	37.06	32.15	34.24	36.9	5191	4287	4615	3923	3461	3943	38.8433	34.43	4697.67	3775.67
G9986_13344	100353937	spata6	2.11	1.64	2.65	3.63	3.15	4	348	293	472	635	457	613	2.13333	3.59333	371	568.333
G9986_10630	100350239	loc100350239	0	0	0.02	0.02	0	0.02	0	0	1	1	0	1	0.00666667	0.0133333	0.333333	0.666667
G9986_22639	108177714	loc108177714	1.1	0.8	0.71	0.58	1.11	0.83	45.9	36.37	32.12	25.44	40.82	31.9	0.87	0.84	38.13	32.72
G9986_14208	100355131	ehmt2	7.04	8.76	7.56	6.65	7.18	6.01	871	1179	1012	871	784	691	7.78667	6.61333	1020.67	782
G9986_1534	100328960	icam5	0.24	0.54	0.21	0.2	0.37	0.2	17	41	16	15	23	13	0.33	0.256667	24.6667	17
G9986_14551	100355599	fam180b	0.49	0.97	1	0.63	0.79	0.15	24	52	53	33	34	7	0.82	0.523333	43	24.6667
G9986_11023	100350756	loc100350756	0	0	0	0	0.03	0	0	0	0	0	2	0	0	0.01	0	0.666667
G9986_21723	108176272	loc108176272	0.3	1.08	0.61	0.52	0.89	0.21	11	43	24	20	29	7	0.663333	0.54	26	18.6667
G9986_6917	100345092	gale	110.68	112.25	113.69	93.85	97.96	96.53	5344	5935	5934	4782	4192	4310	112.207	96.1133	5737.67	4428
G9986_13964	100354780	prkra	4.35	2.76	3.76	4.28	4.21	9.85	203	145	186	201	181	416	3.62333	6.11333	178	266
G9986_13862	100354650	aimp2	9.89	9.67	8.82	8.57	8.59	8.53	346	371	339	320	270	277	9.46	8.56333	352	289
G9986_22376	108177269	loc108177269	0	0	0	0	0.06	0	0	0	0	0	1	0	0	0.02	0	0.333333
G9986_8107	100346717	zfp57	1.16	0.62	0.96	1.53	1.41	0.79	81	50	69	114	98	53	0.913333	1.24333	66.6667	88.3333
G9986_15708	100357169	nup62cl	1.81	0.8	1.07	2.2	1.66	2.07	93	45	60	120	75	99	1.22667	1.97667	66	98
G9986_13984	100354811	tial1	14.67	9.92	12.53	11.94	12.37	16.47	678	499	626	585	504	705	12.3733	13.5933	601	598
G9986_19152	103348378	loc103348378	0.03	0.02	0.02	0.02	0.02	0	3	2	2	2	2	0	0.0233333	0.0133333	2.33333	1.33333
G9986_16329	100358006	atat1	3.23	2.59	3.54	3.77	2.83	4.13	132	117	159	160	99	148	3.12	3.57667	136	135.667
G9986_13629	100354318	tmem268	1.67	1.83	1.95	1.44	1.89	1.44	180	214	227	164	180	144	1.81667	1.59	207	162.667
G9986_14009	100354850	znf608	3.55	3.47	3.98	3.99	3.79	3.99	598	636	725	711	562	623	3.66667	3.92333	653	632
G9986_5187	100342697	nob1	20.43	24	21.46	16.61	16.02	20.85	819	1047	930	706	566	774	21.9633	17.8267	932	682
G9986_4897	100342296	otulinl	0.6	0.43	0.34	0.53	0.4	0.47	36	28	22	34	21	26	0.456667	0.466667	28.6667	27
G9986_17841	103345908	loc103345908	1.16	1.07	0.62	0.83	0.75	0.66	21	21	12	16	12	11	0.95	0.746667	18	13
G9986_12904	100353318	loc100353318	3.09	1.54	1.75	2.77	2.35	2.98	310	163	187	296	206	275	2.12667	2.7	220	259
G9986_17414	103345118	camk4	0.1	0.09	0.15	0.04	0.08	0.1	20	20	33	9	14	18	0.113333	0.0733333	24.3333	13.6667
G9986_19114	103348287	loc103348287	0	0	0.04	0	0	0	0	0	1	0	0	0	0.0133333	0	0.333333	0
G9986_11792	100351770	adgrg7	0.21	0.2	0.11	0.19	0.62	0.28	18	19	10	18	48	23	0.173333	0.363333	15.6667	29.6667
G9986_21018	103352357	loc103352357	0	0	0	0	0.08	0	0	0	0	0	3	0	0	0.0266667	0	1
G9986_11054	100350795	wdr41	13.75	17.4	19.05	14.3	15.11	10.75	477	657	714	526	462	345	16.7333	13.3867	616	444.333
G9986_18772	103347566	sohlh1	0	0.06	0	0.06	0.07	0	0	1	0	1	1	0	0.02	0.0433333	0.333333	0.666667
G9986_2027	100338319	c11h5orf51	15.89	10.94	16.28	16.19	17.58	21.26	1374	1029	1523	1484	1340	1706	14.37	18.3433	1308.67	1510
G9986_24026	BGIG9986_24026	bgig9986_24026	0.38	0.44	0.34	0.24	0.61	0.28	232.78	289.75	223.82	155.64	327.6	156.93	0.386667	0.376667	248.783	213.39
G9986_22189	108176987	loc108176987	0.04	0.04	0.08	0	0.1	0.05	1	1	2	0	2	1	0.0533333	0.05	1.33333	1
G9986_11391	100351236	loc100351236	0.02	0.01	0.01	0.02	0.02	0.03	2	1	2	3	2	4	0.0133333	0.0233333	1.66667	3
G9986_7957	100346531	slc35b4	11.48	9.77	10.42	10.01	8.98	9.91	1739	1611	1709	1609	1200	1394	10.5567	9.63333	1686.33	1401
G9986_2116	100338439	ddit3	40.3	50.94	34.47	29.95	39.3	57.62	1502	2066	1388	1183	1291	1987	41.9033	42.29	1652	1487
G9986_3591	100340477	ppargc1b	0.53	0.66	0.64	0.44	0.68	0.6	169	231	220	150	193	178	0.61	0.573333	206.667	173.667
G9986_16192	100357827	pkd1l2	0	0	0	0	0	0	0	1	0	0	0	0	0	0	0.333333	0
G9986_2121	100338445	vasn	75.3	86.54	77.09	69.61	84.85	64.42	6645	8307	7360	6512	6601	5275	79.6433	72.96	7437.33	6129.33
G9986_18923	103347896	loc103347896	1.06	1.43	1.6	1.23	1.01	1.29	117.8	172.7	192.15	144.53	99.07	133.05	1.36333	1.17667	160.883	125.55
G9986_12825	100353215	loc100353215	4.24	2.44	2.96	3.84	3.81	4.79	612	395.7	476.81	602.99	503.22	662.86	3.21333	4.14667	494.837	589.69
G9986_11896	100351922	dph2	1.37	2.04	1.47	1.07	1.3	1.18	132	214	154	110	111	106	1.62667	1.18333	166.667	109
G9986_19995	103350184	shisal2a	0.33	0.15	0.19	0.19	0.32	0.31	16	8	10	10	14	14	0.223333	0.273333	11.3333	12.6667
G9986_14469	100355483	alkbh1	7.21	6.17	6.44	6.69	4.95	6.67	435	405	420	428	263	373	6.60667	6.10333	420	354.667
G9986_17527	103345346	loc103345346	0.02	0.01	0	0.01	0	0.03	2	1	0	1	0	2	0.01	0.0133333	1	1
G9986_5443	100343047	loc100343047	9.05	11.6	59.67	0	9.22	21	75.56	105.71	534.66	0	67.78	159.66	26.7733	10.0733	238.643	75.8133
G9986_16431	100358149	ubash3a	0	0	0	0	0	0	0	0	0	0	0	0	0	0	0	0
G9986_3646	100340548	pgm5	0.01	0.04	0.06	0.02	0	0.05	1	5	7	2	0	5	0.0366667	0.0233333	4.33333	2.33333
G9986_18491	103347128	loc103347128	0.06	0	0	0	0	0	1	0	0	0	0	0	0.02	0	0.333333	0
G9986_8276	100346957	dynlrb1	10.49	9.41	9.63	10.48	8.13	12	218	213	216	231	149	230	9.84333	10.2033	215.667	203.333
G9986_5510	100343142	ager	0.99	0.73	0.64	0.85	0.94	0.89	85.52	69.16	59.87	78.39	72	72.16	0.786667	0.893333	71.5167	74.1833
G9986_13206	100353722	rpl12	302.92	380.99	394.81	390.17	367.01	368.11	5643	7728	7930	7704	6024	6315	359.573	375.097	7100.33	6681
G9986_318	100008940	mrvi1	0.03	0.08	0.17	0.07	0.04	0.06	5	17	33	13	7	10	0.0933333	0.0566667	18.3333	10
G9986_14439	100355440	rgs20	0.02	0.02	0.06	0.05	0.05	0.09	1	1	3	3	2	4	0.0333333	0.0633333	1.66667	3
G9986_8282	100346964	cflar	7.62	7.91	7.08	7.34	7.92	7.02	434	493	446	464	408	370	7.53667	7.42667	457.667	414
G9986_14447	100355452	snrk	6.37	5.06	5.98	6.91	4.99	6.02	1000	864	1015	1149	690	878	5.80333	5.97333	959.667	905.667
G9986_704	100009369	ptger2	0.09	0.26	0.26	0.35	0.25	0.07	8	26	25	34	20	6	0.203333	0.223333	19.6667	20
G9986_14479	100355495	mcoln1	5.84	8.08	7.14	7.02	9.18	5.67	377	567	498	480	522	339	7.02	7.29	480.667	447
G9986_3908	100340911	ankrd44	1.28	0.78	1.19	1.56	1.21	1.19	203	122	214	275	169	183	1.08333	1.32	179.667	209
G9986_19950	103350097	loc103350097	0.25	0.48	0.23	0.21	0.5	0.24	10	21	10	9	18	9	0.32	0.316667	13.6667	12
G9986_15463	100356833	loc100356833	1.81	1.35	1.29	1.83	1.63	1.64	192	155	148	205	152	161	1.48333	1.7	165	172.667
G9986_16863	100358712	ipo9	13.64	12.01	12.37	12.31	11.9	12.39	2655	2544	2608	2541	2042	2241	12.6733	12.2	2602.33	2274.67
G9986_11487	100351358	plekha2	4.21	3.4	3.67	5.5	7.41	3.53	307	270	290	427	479	240	3.76	5.48	289	382
G9986_6006	100343824	pik3r4	8.19	6.16	8.25	7.02	6.51	8.97	1266	1036	1380	1151	888	1288	7.53333	7.5	1227.33	1109
G9986_3152	100339892	mgat3	0.28	0.19	0.26	0.17	0.35	0.14	15	11	15	10	17	7	0.243333	0.22	13.6667	11.3333
G9986_5067	100342531	rnd1	0.71	1.05	0.86	0.57	0.97	1.01	34	55	44.77	29	41	45	0.873333	0.85	44.59	38.3333
G9986_17116	100359083	traf3	4.93	5.13	4.04	4.81	4.32	5.29	506	575	451	523	391	505	4.7	4.80667	510.667	473
G9986_5315	100342872	pdgfrb	13.59	16.29	17.64	17.71	19.6	10.67	2380	3102	3344	3287	3027	1736	15.84	15.9933	2942	2683.33
G9986_957	100101595	ctsd	86.33	140	132.1	119.66	145.09	101.36	4399	7762	7278	6464	6517	4786	119.477	122.037	6479.67	5922.33
G9986_1000	100126074	tnfsf13	0.23	0.34	0.25	0.7	0.57	0.29	7	11	8	22	15	8	0.273333	0.52	8.66667	15
G9986_18199	103346541	rnaset2	98.83	130.13	82.7	97.49	107.73	95.9	1587	2275	1433	1661	1524	1417	103.887	100.373	1765	1534
G9986_7810	100346325	rrm2	8.7	5.32	6.11	7.16	6.61	4.72	587	390	446	512	393	295	6.71	6.16333	474.333	400
G9986_6184	100344051	fam110b	15.27	11.74	12.3	11.02	7.95	10.21	905	757	788	692	415	561	13.1033	9.72667	816.667	556
G9986_20076	103350369	loc103350369	0.01	0.03	0.05	0	0.1	0.02	1	2	4	0	6	1	0.03	0.04	2.33333	2.33333
G9986_19922	103350050	lce6a	0	0	0	0	0	0	0	0	0	0	0	0	0	0	0	0
G9986_21034	103352383	wfdc3	0	0.05	0.15	0.05	0.06	0.12	0	1	3	1	1	2	0.0666667	0.0766667	1.33333	1.33333
G9986_9857	100349145	nckap5	0.87	0.66	1.04	0.99	1.15	1.46	199	162	260	239	231	304	0.856667	1.2	207	258
G9986_177	100008791	chrm4	0.05	0.04	0	0.13	0.1	0.05	2	2	0	6	4	2	0.03	0.0933333	1.33333	4
G9986_17075	100359020	ptpn5	0.02	0	0.02	0.09	0	0	1	0	1	6	0	0	0.0133333	0.03	0.666667	2
G9986_12020	100352092	stbd1	0.9	1.36	0.78	0.98	0.55	1.57	58	95	54	67	31	94	1.01333	1.03333	69	64
G9986_8341	100347039	aurkaip1	13.29	32.9	21.27	17.53	18.47	9.43	414.99	1028	665	513	490	289	22.4867	15.1433	702.663	430.667
G9986_16693	100358498	loc100358498	0	0	0	0.02	0	0	0	0	0	1	0	0	0	0.00666667	0	0.333333
G9986_128	100008737	upk2	0.72	0.27	0.76	0.5	0.33	0.58	15	6	17	11	6	11	0.583333	0.47	12.6667	9.33333
G9986_2860	100339491	dynlt1	23.01	28.65	30.49	24.89	24.77	21.01	473	641	676	542	449	398	27.3833	23.5567	596.667	463
G9986_269	100008887	thbd	0.27	0.81	0.68	1.45	0.61	0.49	20	64	54	112	39	33	0.586667	0.85	46	61.3333
G9986_12283	100352458	pger4	0	0.02	0.03	0.08	0.03	0.06	0	1	1	3	1	2	0.0166667	0.0566667	0.666667	2
G9986_12561	100352841	hdhd5	5.6	6.85	5.51	5.6	5.24	3.95	298	397	317	316	246	195	5.98667	4.93	337.333	252.333
G9986_7525	100345929	dld	9.07	9.9	9.88	9.04	8.45	11.52	651.15	772.87	767.6	688.07	534.92	766.82	9.61667	9.67	730.54	663.27
G9986_21618	108176099	loc108176099	0.71	1.25	0.71	0.56	0.78	1.15	37	71	40	31	36	56	0.89	0.83	49.3333	41
G9986_21354	108175727	loc108175727	0	0	0.15	0.06	0	0.06	0	0	2	1	0	1	0.05	0.04	0.666667	0.666667
G9986_18417	103346990	kndc1	0.03	0.03	0	0.05	0.02	0.02	4	5	0	7	3	3	0.02	0.03	3	4.33333
G9986_605	100009254	ftl	571.17	648.5	687.77	1233.39	955.94	689.66	12544	15505	16297	28712	18500	13969	635.813	959.663	14782	20393.7
G9986_9511	100348657	wasf1	0.84	0.32	0.43	1.41	0.37	1.49	65	27	36	116	25	107	0.53	1.09	42.6667	82.6667
G9986_845	100009530	clcn2	1.01	1.49	1.47	1.44	1.56	1.33	97	156	154	147	133	119	1.32333	1.44333	135.667	133
G9986_14158	100355059	fam76a	5.46	4.38	4.26	6.42	5.02	6.08	346	302	292	431	280	357	4.7	5.84	313.333	356
G9986_18192	103346523	hsbp1l1	0.12	0.1	0.17	0.11	0.33	0.15	3	3	5	2	6	3	0.13	0.196667	3.66667	3.66667
G9986_11463	100351328	slc25a13	6.86	5.45	7.22	5.77	5.59	5.66	633	547	721	565	455	485	6.51	5.67333	633.667	501.667
G9986_23306	108178949	loc108178949	0.02	0.04	0.04	0.06	0	0.04	1	2	2	3	0	2	0.0333333	0.0333333	1.66667	1.66667
G9986_10001	100349335	capza1	19.56	9.1	16.96	24.01	14.71	23.02	1635.73	828.92	1533.96	2129.61	1084.92	1786.76	15.2067	20.58	1332.87	1667.1
G9986_16714	100358525	hrh4	0	0	0	0	0	0	0	0	0	0	0	0	0	0	0	0
G9986_1859	100338106	hcfc1r1	11.57	15.93	12.55	11.49	10.65	12.72	355	532	416	374	288	361	13.35	11.62	434.333	341
G9986_16513	100358253	itprid2	18.43	10.46	12.5	15.14	11.06	15.31	2777	1715	2039	2419	1470	2143	13.7967	13.8367	2177	2010.67
G9986_20663	103351630	loc103351630	0.23	0.05	0.12	0.2	0.09	0.1	18	4	10	16	6	7	0.133333	0.13	10.6667	9.66667
G9986_6436	100344410	loc100344410	4.84	3.6	4.08	3.68	3.87	3.07	748.65	605.57	683.73	603.38	527.26	441.73	4.17333	3.54	679.317	524.123
G9986_547	100009189	eef1a1	3260.53	3303.33	3954.67	4065.91	3321.41	3810.52	169466	186792	222234	224012	152168	183519	3506.18	3732.61	192831	186566
G9986_3896	100340898	cebpz	17.41	9.24	13.78	15.88	11.61	18.85	1815	1047	1554	1755	1067	1824	13.4767	15.4467	1472	1548.67
G9986_5035	100342482	bbof1	0.07	0	0.07	0.09	0.08	0.16	4	0	4	5	4	8	0.0466667	0.11	2.66667	5.66667
G9986_3110	100339840	ecd	7.39	5.71	6.51	6.88	6.11	9.62	491	413	468	485	358	593	6.53667	7.53667	457.333	478.667
G9986_8135	100346758	loc100346758	3.81	5.16	6.78	3.92	7.14	5.56	42.33	62.46	80.96	46.16	69.89	56.51	5.25	5.54	61.9167	57.52
G9986_13044	100353508	loc100353508	40.13	41.12	44.69	35.49	46.34	35.47	3797.45	4395.46	4723.72	3627.92	4042.71	3217.58	41.98	39.1	4305.54	3629.4
G9986_11004	100350734	myrfl	0.04	0.06	0.04	0.01	0.01	0	4	6	4	1	1	0	0.0466667	0.00666667	4.66667	0.666667
G9986_5859	100343631	cdca2	2.65	0.97	1.33	1.94	1.6	2.55	285	115	159	224	155	244	1.65	2.03	186.333	207.667
G9986_21965	108176637	loc108176637	0.11	0.3	0.21	0.21	0.13	0.24	1	3	2	2	1	2	0.206667	0.193333	2	1.66667
G9986_5894	100343673	psme1	7.6	10.97	11.36	8.93	8.25	7.9	228	358	368	284	218	219	9.97667	8.36	318	240.333
G9986_18539	103347214	loc103347214	0	0	0.13	0	0	0	0	0	3	0	0	0	0.0433333	0	1	0
G9986_10463	100349995	frs2	6.09	3.18	5.79	8.59	5.14	7.35	1357	772	1398	2030	1010	1522	5.02	7.02667	1175.67	1520.67
G9986_10303	100349760	themis	0	0	0.01	0	0	0	0	0	1	0	0	0	0.00333333	0	0.333333	0
G9986_10830	100350514	c1ql3	0.02	0.01	0	0.03	0.02	0.03	2	1	0	3	2	3	0.01	0.0266667	1	2.66667
G9986_15252	100356548	cdh1	0.01	0.01	0.02	0.01	0.03	0.03	2	1	3	2	4	4	0.0133333	0.0233333	2	3.33333
G9986_10991	100350718	zdhhc5	15.86	11.49	14.09	15.84	13.77	17.32	1640	1291	1575	1740	1255	1660	13.8133	15.6433	1502	1551.67
G9986_19122	103348302	dnajc22	4.71	1.5	3.47	4.36	2.62	1.65	216	75	172	212	106	70	3.22667	2.87667	154.333	129.333
G9986_14070	100354935	c4h12orf42	0.31	0.32	0.47	0.35	0.53	0.21	33	37	54	39	50	21	0.366667	0.363333	41.3333	36.6667
G9986_12226	100352372	dennd6b	1.84	3.18	2.18	2.14	3.17	1.61	105	197	134	129	159	85	2.4	2.30667	145.333	124.333
G9986_576	100009221	atp6v1d	11.59	9.33	13.05	14.22	14.26	15.87	475	416	578	618	515	602	11.3233	14.7833	489.667	578.333
G9986_18889	103347831	loc103347831	0.16	0.27	0.11	0.3	0.23	0.1	7	13	5	14	9	4	0.18	0.21	8.33333	9
G9986_12003	100352073	r3hdm1	10.04	5.14	8.07	8.1	8.07	13.18	1426	781	1238	1209	996	1713	7.75	9.78333	1148.33	1306
G9986_12311	100352495	znf777	5.8	7.57	6.72	5.12	5.21	6.39	495	703	621	463	392	506	6.69667	5.57333	606.333	453.667
G9986_6803	100344928	ropn1	0	0	0	0	0	0	0	0	0	0	0	0	0	0	0	0
G9986_21443	108175858	loc108175858	1.34	0.68	1.16	1.28	1.38	0.84	81	45	76	82	74	47	1.06	1.16667	67.3333	67.6667
G9986_6406	100344368	spock3	0	0	0	0.01	0	0	0	0	0	1	0	0	0	0.00333333	0	0.333333
G9986_3680	100340597	clpx	16.54	13.18	17.35	14.5	13.99	15.9	1292	1107	1518	1269	943	1156	15.69	14.7967	1305.67	1122.67
G9986_12751	100353113	wdr72	0.04	0	0.02	0.11	0.01	0.06	4	0	2	14	1	6	0.02	0.06	2	7
G9986_13422	100354038	manea	3.83	2.36	3.98	4.67	3.61	5.49	242	162	272	313	201	322	3.39	4.59	225.333	278.667
G9986_14483	100355500	egr3	0.39	0.35	0.28	0.29	0.39	0.57	46	45	36	36	41	63	0.34	0.416667	42.3333	46.6667
G9986_10023	100349367	cntfr	0.15	0.39	0.21	0.16	0.25	0.33	9	25	13	10	13	18	0.25	0.246667	15.6667	13.6667
G9986_9820	100349090	loc100349090	0.01	0.02	0.01	0.01	0	0.01	1	2	1	1.01	0	1	0.0133333	0.00666667	1.33333	0.67
G9986_6113	100343965	loc100343965	3.14	1.43	2.59	2.46	2.05	3.85	498	247	446	415	287	568	2.38667	2.78667	397	423.333
G9986_20961	103352246	csmd1	0	0	0.01	0.02	0	0	0	0	2	3	0	0	0.00333333	0.00666667	0.666667	1
G9986_21761	108176332	loc108176332	5.18	3.27	3.74	1.99	4.19	2.92	142	139	97	58	118	76	4.06333	3.03333	126	84
G9986_1349	100328710	rbm39	50.83	25.98	33.73	46.82	40.74	63.26	3943	2541	2904	3845	2867	4532	36.8467	50.2733	3129.33	3748
G9986_12253	100352410	ulk4	0.38	0.47	0.43	0.44	0.76	0.34	83	113	103	102	147	70	0.426667	0.513333	99.6667	106.333
G9986_13312	100353884	mmd2	0.14	0.08	0.04	0.07	0.11	0.04	21	13	7	12	15	6	0.0866667	0.0733333	13.6667	11
G9986_6179	100344044	puf60	4.29	4.98	3.91	2.89	3.13	3.69	126	159	124	90	81	100	4.39333	3.23667	136.333	90.3333
G9986_3108	100339838	dph6	2.15	1.67	1.66	1.97	1.71	1.67	212	116	160	220	141	165	1.82667	1.78333	162.667	175.333
[truncated: 17,595 more rows]

## Sheet: DEGs
Gene Symbol	log2 (CFG / CCG)	Qvalue (CFG / CCG)
rpl23a	8.20779	0.00011
rpl21	7.41194	9.22e-05
trpa1	5.98125	0.0459372
cxcl8	4.90405	0.0002
il1a	3.72492	0.000594
il6	3.573	5.87e-07
loc100343913	3.41339	0.000132
gro-b	3.36225	1.65e-05
nrg1	3.30478	0.00121998
dner	3.09046	0.000663
c17h15orf48	2.85915	0.000178
loc100009168	2.71629	1.04e-06
orm1	2.66244	0.00766832
f5	2.6448	0.000956
kcnj2	2.63216	0.00201653
loc100347441	2.58314	8.19e-06
mmp9	2.57276	0.000956
s100a12	2.55908	0.00588387
s100a9	2.44978	0.000411
ccbe1	2.37336	0.00111276
tnfsf11	2.35736	0.000932
s100a8	2.3545	0.00125514
il3ra	2.27666	9e-07
prrg4	2.24692	0.0133957
aqp3	2.22712	0.000291
gro-a	2.20351	0.0145666
scg2	2.17268	0.0203577
stc1	2.07477	0.00207049
bicd1	2.02418	0.0350181
arap2	1.96173	0.00134737
runx3	1.94799	0.00608844
enpp4	1.89244	0.0375399
pltp	1.8803	9e-07
pcdh19	1.8072	0.0413049
lef1	1.78038	0.00944545
casp10	1.72515	0.00368795
cfb	1.69834	0.00580354
esm1	1.65465	0.0468366
col10a1	1.65393	0.000355
vnn1	1.62636	0.00201653
cemip	1.58483	0.0103659
wnt5a	1.58227	0.0346493
arntl2	1.55944	0.0196455
slc35f1	1.5292	0.00766832
sema3e	1.50267	0.0351885
vav3	1.4801	0.0103659
arhgap42	1.47937	0.00484197
camk2a	1.44847	0.0130627
synpo2	1.43795	0.00123991
gpx3	1.3875	0.0346201
cp	1.37589	7.83e-06
ednra	1.37507	0.0209184
hmox1	1.34949	0.0189785
mmp13	1.34781	0.0015791
atp8a1	1.34685	0.0202083
fgd6	1.29629	0.0192366
dsg2	1.27122	0.0387311
alpl	1.26775	0.000178
chd7	1.20737	0.0223322
loxl4	1.20402	0.0207406
fbxo32	1.18267	0.000132
spns2	1.16399	0.0176909
bmp5	1.11461	0.0346201
il17b	1.11411	0.00598664
map9	1.10164	0.0228001
ncald	1.09321	0.0473604
slc12a6	1.0912	0.0199148
vegfc	1.06348	0.00740296
adamtsl1	1.05592	0.0459372
sema6d	1.02343	0.0294661
camkk1	-1.18126	0.00763838
nptx1	-1.19683	0.000377
rasl11b	-1.27731	0.0497605
gdf6	-1.61072	9e-07
hand2	-1.82012	0.0346493
